# Supplementary material for: DNA demethylases target promoter transposable elements to positively regulate stress responsive genes in Arabidopsis
Source: Genome Biol. 2014 Sep 17;15(9):458. doi: 10.1186/s13059-014-0458-3 (PMC4189188; doi:10.1186/s13059-014-0458-3)
Supplement: Additional file 2 — Supplementary tables. [file 13059_2014_458_MOESM2_ESM.xlsx]

## Sheet: Table S1
Table S1. All differentially expressed genes in rdd.
Gene ID	Fold Change (rdd:Col-0)	Fold change (log2)	AveExpr	P.Value	adj.P.Val	DESCRIPTION
AT5G53510_1	41.9302	5.38992	6.29449	3.14148e-07	0.00347695	ATOPT9 (ARABIDOPSIS THALIANA OLIGOPEPTIDE TRANSPORTER 9); oligopeptide transporter
AT5G44120_1	6.13702	2.61754	7.20673	0.000331345	0.107885	CRA1 (CRUCIFERINA); nutrient reservoir
AT5G35050_1	4.10482	2.03732	4.97277	0.0014429	0.230466	unknown protein
AT2G13550_1	4.07555	2.02699	11.317	9.273e-06	0.0135613	unknown protein
AT5G52490_1	3.91157	1.96775	5.65712	0.00257199	0.289206	fibrillarin, putative
AT4G30110_1	3.86448	1.95027	11.746	0.00031218	0.104392	HMA2; cadmium-transporting ATPase
AT5G43090_1	3.72634	1.89776	5.13998	0.0014467	0.230466	APUM13 (Arabidopsis Pumilio 13); RNA binding / binding
AT3G18330_1	3.59271	1.84507	5.18156	0.000911833	0.18803	F-box family protein
AT3G55310_1	3.33627	1.73824	9.16742	3.71143e-05	0.0269804	binding / catalytic/ oxidoreductase
AT4G28520_1	3.21585	1.6852	5.58975	0.00494818	0.343302	CRU3 (CRUCIFERIN 3); nutrient reservoir
AT4G04408_1	3.1638	1.66166	5.83165	0.000336718	0.108681	pseudogene, similar to Putative histone H2A, blastp match of 79% identity and 3.0e-31 P-value to GP
AT4G33020_1	2.94078	1.5562	7.13016	0.000141915	0.0634518	ZIP9; cation transmembrane transporter/ metal ion transmembrane transporter
AT4G04410_1	2.84725	1.50957	12.3628	0.00070469	0.159802	transposable element gene
AT4G04409_1	2.82122	1.49632	5.51504	7.53398e-05	0.0423707	Pseudogene of AT3G54560; HTA11; DNA binding protein
AT1G52090_1	2.65661	1.40959	4.71938	0.00207585	0.264589	transposable element gene
AT4G24652_1	2.60219	1.37973	4.84555	0.00256713	0.289206	Pseudogene of AT4G20330; transcription initiation factor-related
AT2G18540_1	2.57852	1.36654	7.24258	0.000462542	0.129088	cupin family protein
AT5G65080_1	2.55153	1.35136	7.38496	0.00476901	0.340407	MAF5 (MADS AFFECTING FLOWERING 5); transcription factor
AT3G26614_1	2.53125	1.33985	7.76047	0.000470082	0.129695	transposable element gene
AT4G22217_1	2.51962	1.33321	5.46523	0.00887464	0.426713	Encodes a defensin-like (DEFL) family protein.
AT4G07803_1	2.48149	1.31121	4.44599	0.00365735	0.318455	transposable element gene
AT2G10611_1	2.47738	1.30881	5.1547	0.00636859	0.381273	transposable element gene
AT3G26616_1	2.47422	1.30698	5.26519	0.000458085	0.128938	unknown protein
AT4G03750_1	2.47106	1.30513	5.8529	0.000435151	0.128938	transposable element gene
AT2G09920_1	2.43428	1.2835	5.85329	0.000234666	0.0871035	transposable element gene
AT3G49970_1	2.41202	1.27024	7.0417	0.00166157	0.24584	phototropic-responsive protein, putative
AT3G43690_1	2.39667	1.26103	11.7648	0.000126558	0.0602253	transposable element gene
AT5G35935_1	2.37256	1.24644	7.9997	0.000101702	0.0547099	transposable element gene
AT5G07330_1	2.36833	1.24387	6.67968	0.00253018	0.289206	unknown protein
AT5G41390_1	2.33742	1.22491	5.34252	0.00484062	0.340407	FUNCTIONS IN: molecular_function unknown; INVOLVED IN: biological_process unknown; CONTAINS InterPro DOMAIN/s: Protein of unknown function Cys-rich (InterPro:IPR006461); BEST Arabidopsis thaliana protein match is: proline-rich family protein (TAIR:AT1G63830.2); Has 12019 Blast hits to 5816 proteins in 448 species: Archae - 6; Bacteria - 1151; Metazoa - 4980; Fungi - 1500; Plants - 2605; Viruses -…
AT5G40981_1	2.32524	1.21738	5.75496	0.00111681	0.207269	unknown protein
AT1G14100_1	2.31912	1.21358	5.82868	0.00661417	0.385408	FUT8 (FUCOSYLTRANSFERASE 8); galactoside 2-alpha-L-fucosyltransferase
AT4G04420_1	2.30555	1.20511	7.48909	0.00369506	0.318455	transposable element gene
AT5G50140_1	2.28639	1.19307	4.95274	0.000654032	0.155141	ankyrin repeat family protein
AT5G11190_1	2.27715	1.18723	7.58227	0.00237827	0.282938	SHN3 (shine3); DNA binding / transcription factor
AT2G20750_1	2.26984	1.18259	11.2362	0.00061775	0.152864	ATEXPB1 (ARABIDOPSIS THALIANA EXPANSIN B1)
AT5G41030_1	2.25683	1.1743	4.32209	0.000276565	0.0977671	TCP family transcription factor, putative
AT2G28580_1	2.25324	1.172	7.7991	0.00151577	0.234427	unknown protein
AT2G07160_1	2.23869	1.16265	5.75669	0.000415847	0.12652	transposable element gene
AT1G71870_1	2.21458	1.14704	12.31	0.00442823	0.333402	MATE efflux family protein
AT1G69320_1	2.21329	1.14619	5.1172	0.00392675	0.323588	CLE10 (CLAVATA3/ESR-RELATED 10); protein binding / receptor binding
AT2G15180_1	2.20932	1.1436	5.08209	0.00431823	0.332453	zinc knuckle (CCHC-type) family protein
AT1G80080_1	2.19083	1.13148	8.10615	0.000661364	0.155141	TMM (TOO MANY MOUTHS); protein binding / receptor
AT5G37630_1	2.18868	1.13006	11.6053	0.000105527	0.0559562	EMB2656 (EMBRYO DEFECTIVE 2656); binding
AT2G12420_1	2.17393	1.12031	4.43022	0.000443148	0.128938	transposable element gene
AT1G10970_1	2.16982	1.11758	10.8678	0.000284017	0.0987153	ZIP4 (ZINC TRANSPORTER 4 PRECURSOR); cation transmembrane transporter/ copper ion transmembrane transporter
AT1G36020_1	2.1562	1.10849	4.8722	0.00835631	0.41754	FUNCTIONS IN: molecular_function unknown; INVOLVED IN: biological_process unknown; LOCATED IN: cellular_component unknown; EXPRESSED IN: flower; EXPRESSED DURING: 4 anthesis; BEST Arabidopsis thaliana protein match is: DEAD/DEAH box helicase, putative (TAIR:AT1G35530.1); Has 5 Blast hits to 5 proteins in 2 species: Archae - 0; Bacteria - 0; Metazoa - 0; Fungi - 0; Plants - 5; Viruses - 0; Other E…
AT2G47880_1	2.15144	1.1053	8.65498	0.000130805	0.0614582	glutaredoxin family protein
AT3G54940_2	2.13434	1.09379	6.32273	0.000252661	0.0928541	cysteine-type endopeptidase/ cysteine-type peptidase
AT3G15670_1	2.13116	1.09164	10.0432	0.00277208	0.299111	late embryogenesis abundant protein, putative / LEA protein, putative
AT3G12750_1	2.12587	1.08805	11.9962	0.00120427	0.218049	ZIP1 (ZINC TRANSPORTER 1 PRECURSOR); zinc ion transmembrane transporter
AT4G13572_1	2.1136	1.0797	10.2008	0.00518212	0.349727	unknown protein
AT5G49170_1	2.10627	1.07469	8.1563	0.0032537	0.309429	unknown protein
AT5G45150_1	2.10443	1.07343	6.78232	0.00812607	0.41754	RTL3 (RNase three-like protein 3); RNA binding / double-stranded RNA binding / ribonuclease III
AT1G31358_1	2.08223	1.05813	5.25694	0.00138338	0.226318	MIR404; miRNA
AT2G28490_1	2.08155	1.05766	5.63123	0.00471364	0.338952	cupin family protein
AT5G50470_1	2.06553	1.04651	5.7027	0.0046098	0.337169	NF-YC7 (NUCLEAR FACTOR Y, SUBUNIT C7); DNA binding / transcription factor
AT3G51810_1	2.06461	1.04587	8.4736	0.000604647	0.150626	EM1 (LATE EMBRYOGENESIS ABUNDANT 1)
AT5G29100_1	2.05483	1.03902	5.03954	0.00293756	0.300863	transposable element gene
AT5G35710_1	2.04333	1.03092	5.19465	0.00629029	0.379031	transposable element gene
AT2G09890_1	2.03244	1.02321	4.33034	0.00472354	0.338952	transposable element gene
AT5G48945_1	2.0254	1.01821	5.13195	0.00643427	0.382124	LCR46 (Low-molecular-weight cysteine-rich 46)
AT4G21130_1	2.02199	1.01578	5.17731	0.00204005	0.262926	EMB2271 (EMBRYO DEFECTIVE 2271); nucleotide binding
AT4G35720_1	2.02186	1.01569	10.057	0.00100778	0.200037	unknown protein
AT4G32280_1	2.02144	1.01539	8.50097	0.00566496	0.36192	IAA29 (INDOLE-3-ACETIC ACID INDUCIBLE 29); transcription factor
AT2G44570_1	2.01943	1.01395	6.98864	0.000496635	0.133581	AtGH9B12 (Arabidopsis thaliana glycosyl hydrolase 9B12); catalytic/ hydrolase, hydrolyzing O-glycosyl compounds
AT3G55500_1	2.00962	1.00692	8.9723	0.00775591	0.412113	ATEXPA16 (ARABIDOPSIS THALIANA EXPANSIN A16)
AT4G04710_1	2.00772	1.00556	6.23572	0.0041039	0.329004	CPK22; ATP binding / calcium ion binding / calmodulin-dependent protein kinase/ kinase/ protein kinase/ protein serine/threonine kinase
AT5G65800_1	2.00026	1.00019	7.64852	0.00124873	0.224063	ACS5 (ACC SYNTHASE 5); 1-aminocyclopropane-1-carboxylate synthase
AT4G01490_1	0.498751	-1.00361	9.61949	0.00415977	0.331336	transposable element gene
AT1G57990_1	0.497734	-1.00655	12.3102	0.00486216	0.340407	ATPUP18; purine transmembrane transporter
AT1G02065_1	0.497446	-1.00739	8.23298	0.000687817	0.157595	SPL8 (SQUAMOSA PROMOTER BINDING PROTEIN-LIKE 8); DNA binding
AT2G42005_1	0.496794	-1.00928	8.01231	0.00164385	0.245046	amino acid transporter family protein
AT1G02660_1	0.496707	-1.00953	11.1722	0.00138426	0.226318	lipase class 3 family protein
AT5G42490_1	0.496675	-1.00963	7.39006	0.00930718	0.433293	kinesin motor family protein
AT1G80160_1	0.495713	-1.01242	9.06829	0.00845641	0.418513	lactoylglutathione lyase family protein / glyoxalase I family protein
AT5G62360_1	0.493413	-1.01913	8.80377	0.00835366	0.41754	invertase/pectin methylesterase inhibitor family protein
AT4G02075_1	0.492648	-1.02137	8.38198	0.000732058	0.161787	PIT1 (pitchoun 1); protein binding / zinc ion binding
AT5G29060_2	0.492626	-1.02144	5.70095	0.000200675	0.0778643	transposable element gene
AT5G28888_1	0.492183	-1.02273	5.29888	0.0071588	0.400684	transposable element gene
AT5G05440_1	0.491953	-1.02341	9.37235	0.00834358	0.41754	unknown protein
AT5G16920_1	0.491652	-1.02429	6.44429	0.00126976	0.225507	FUNCTIONS IN: molecular_function unknown; LOCATED IN: endomembrane system; EXPRESSED IN: leaf whorl, sepal, flower, seed; EXPRESSED DURING: petal differentiation and expansion stage, E expanded cotyledon stage; CONTAINS InterPro DOMAIN/s: FAS1 domain (InterPro:IPR000782); BEST Arabidopsis thaliana protein match is: unknown protein (TAIR:AT5G26730.1); Has 24 Blast hits to 24 proteins in 6 species:…
AT3G04230_1	0.490953	-1.02634	10.2011	0.000944874	0.193287	40S ribosomal protein S16 (RPS16B)
AT1G14780_1	0.490828	-1.02671	9.08351	0.000458534	0.128938	FUNCTIONS IN: molecular_function unknown; INVOLVED IN: biological_process unknown; LOCATED IN: cellular_component unknown; EXPRESSED IN: 13 plant structures; EXPRESSED DURING: 6 growth stages; CONTAINS InterPro DOMAIN/s: Membrane attack complex component/perforin/complement C9 (InterPro:IPR001862); BEST Arabidopsis thaliana protein match is: unknown protein (TAIR:AT4G24290.2); Has 119 Blast hits …
AT5G14470_1	0.488884	-1.03244	6.63808	0.000577433	0.145804	GHMP kinase-related
AT1G70640_1	0.48729	-1.03715	6.05418	0.00178918	0.247268	octicosapeptide/Phox/Bem1p (PB1) domain-containing protein
AT1G35350_1	0.484779	-1.0446	10.9065	0.0064967	0.382261	LOCATED IN: integral to membrane; EXPRESSED IN: 18 plant structures; EXPRESSED DURING: 9 growth stages; CONTAINS InterPro DOMAIN/s: EXS, C-terminal (InterPro:IPR004342), SPX, N-terminal (InterPro:IPR004331); BEST Arabidopsis thaliana protein match is: EXS family protein / ERD1/XPR1/SYG1 family protein (TAIR:AT1G26730.1); Has 734 Blast hits to 697 proteins in 158 species: Archae - 0; Bacteria - 21…
AT3G52600_1	0.48348	-1.04847	4.66295	0.00765802	0.410174	AtcwINV2 (Arabidopsis thaliana cell wall invertase 2); hydrolase, hydrolyzing O-glycosyl compounds
AT2G21220_1	0.482008	-1.05287	6.85463	0.000732263	0.161787	auxin-responsive protein, putative
AT1G70720_1	0.481788	-1.05353	9.95976	0.00612506	0.374387	invertase/pectin methylesterase inhibitor family protein
AT1G35612_1	0.481383	-1.05474	10.557	0.000652335	0.155141	transposable element gene
AT1G19380_1	0.479639	-1.05998	9.25386	0.00344526	0.313252	unknown protein
AT2G36710_1	0.479521	-1.06033	5.12336	0.000725253	0.161787	pectinesterase family protein
AT5G67488_1	0.478851	-1.06235	7.31929	0.000841891	0.17655	other RNA
AT1G24540_1	0.477609	-1.0661	5.07169	0.00881348	0.425645	CYP86C1; electron carrier/ heme binding / iron ion binding / monooxygenase/ oxygen binding
AT1G68800_1	0.477407	-1.06671	7.16199	0.00650955	0.382261	TCP12 (TCP DOMAIN PROTEIN 12); transcription factor
AT1G69120_1	0.477337	-1.06692	10.0461	0.000483855	0.131093	AP1 (APETALA1); DNA binding / protein binding / protein heterodimerization/ transcription activator/ transcription factor
AT2G15060_1	0.476825	-1.06847	7.84725	0.00259516	0.289264	transposable element gene
AT2G36325_1	0.476807	-1.06852	5.07122	0.00486144	0.340407	hydrolase, acting on ester bonds
AT1G05700_1	0.476383	-1.06981	6.88707	0.00174987	0.247268	leucine-rich repeat protein kinase, putative
AT2G19800_1	0.474855	-1.07444	11.737	0.00347283	0.313636	MIOX2 (MYO-INOSITOL OXYGENASE 2); inositol oxygenase
AT5G60510_1	0.474849	-1.07446	5.28627	0.00882894	0.425645	undecaprenyl pyrophosphate synthetase family protein / UPP synthetase family protein
AT3G30775_1	0.474033	-1.07694	11.8378	0.00186035	0.249484	ERD5 (EARLY RESPONSIVE TO DEHYDRATION 5); proline dehydrogenase
AT4G37610_1	0.473576	-1.07833	9.22676	0.00275938	0.298609	BT5 (BTB AND TAZ DOMAIN PROTEIN 5); protein binding / transcription regulator
AT2G01910_1	0.472924	-1.08032	12.6146	0.000557221	0.141664	ATMAP65-6; microtubule binding
AT5G48400_2	0.469275	-1.09149	6.58995	0.00179548	0.247268	ATGLR1.2; intracellular ligand-gated ion channel
AT4G03050_2	0.467579	-1.09672	4.98795	0.000401399	0.123133	AOP3; iron ion binding / oxidoreductase
AT4G34850_1	0.467129	-1.09811	6.74984	0.0036833	0.318455	chalcone and stilbene synthase family protein
AT1G03170_1	0.46493	-1.10491	7.87273	0.00296223	0.302066	unknown protein
AT2G36110_1	0.46363	-1.10895	6.43098	0.00787642	0.413178	3'-5' exonuclease domain-containing protein
AT2G32210_1	0.462767	-1.11164	5.41334	0.00044599	0.128938	unknown protein
AT1G76650_1	0.460428	-1.11895	9.27727	0.00512422	0.348124	calcium-binding EF hand family protein
AT1G67150_2	0.459752	-1.12107	6.36226	0.00352549	0.316085	unknown protein
AT2G46640_1	0.458636	-1.12458	9.71288	0.0030312	0.302885	unknown protein
AT1G68875_1	0.458378	-1.12539	8.5631	0.000317705	0.105149	unknown protein
AT5G22430_1	0.456997	-1.12974	6.47866	0.00127593	0.225523	unknown protein
AT4G09420_1	0.456865	-1.13016	9.64833	0.000448807	0.128938	disease resistance protein (TIR-NBS class), putative
AT4G24000_1	0.456817	-1.13031	9.87985	0.00512021	0.348124	ATCSLG2; cellulose synthase/ transferase/ transferase, transferring glycosyl groups
AT3G01530_1	0.456684	-1.13073	5.8325	0.00032011	0.105149	AtMYB57 (myb domain protein 57); DNA binding / transcription factor
AT3G47350_1	0.45445	-1.13781	5.46473	0.00303353	0.302885	short-chain dehydrogenase/reductase (SDR) family protein
AT3G02970_1	0.452195	-1.14498	5.62206	0.00809668	0.41754	EXL6 (EXORDIUM LIKE 6)
AT1G23240_1	0.451472	-1.14729	6.23929	0.00438138	0.332453	caleosin-related family protein
AT4G08040_1	0.450715	-1.14971	6.46587	0.000217901	0.0825313	ACS11; 1-aminocyclopropane-1-carboxylate synthase
AT3G17980_1	0.449144	-1.15475	5.93228	0.000724426	0.161787	C2 domain-containing protein
AT3G62150_1	0.448852	-1.15569	10.5677	0.00675251	0.389192	PGP21 (P-GLYCOPROTEIN 21); ATPase, coupled to transmembrane movement of substances
AT3G28899_1	0.44713	-1.16123	4.42137	0.00785553	0.413178	unknown protein
AT3G09530_1	0.446543	-1.16313	5.20831	0.0084124	0.418513	ATEXO70H3 (exocyst subunit EXO70 family protein H3); protein binding
AT4G01525_1	0.44617	-1.16433	11.4873	0.000289886	0.0987153	transposable element gene
AT1G65480_1	0.445713	-1.16581	6.65171	0.00916501	0.432808	FT (FLOWERING LOCUS T); phosphatidylethanolamine binding / protein binding
AT5G33370_2	0.443357	-1.17346	11.1949	0.0079211	0.413178	GDSL-motif lipase/hydrolase family protein
AT2G33830_1	0.440847	-1.18165	13.9867	0.000121622	0.0602253	dormancy/auxin associated family protein
AT4G03540_1	0.440421	-1.18304	8.29531	0.000662554	0.155141	integral membrane family protein
AT5G33395_1	0.437767	-1.19176	6.24941	0.00361195	0.318455	transposable element gene
AT5G20810_1	0.437686	-1.19203	8.56193	0.0018042	0.247268	auxin-responsive protein, putative / small auxin up RNA (SAUR_B)
AT5G60140_1	0.437545	-1.1925	6.39594	0.00465708	0.33762	transcriptional factor B3 family protein
AT5G49920_1	0.435248	-1.20009	7.65989	0.00299876	0.302885	octicosapeptide/Phox/Bem1p (PB1) domain-containing protein
AT1G02190_1	0.429108	-1.22059	11.2884	0.00471796	0.338952	CER1 protein, putative
AT1G20130_1	0.427152	-1.22718	8.05332	0.00602259	0.37134	hydrolase, acting on ester bonds / lipase/ structural constituent of cell wall
AT1G53160_1	0.426823	-1.22829	7.31421	0.00791349	0.413178	SPL4 (SQUAMOSA PROMOTER BINDING PROTEIN-LIKE 4); DNA binding / transcription factor
AT5G58050_1	0.425536	-1.23265	6.58013	0.000786373	0.16775	SVL4 (SHV3-LIKE 4); glycerophosphodiester phosphodiesterase/ kinase
AT1G58430_1	0.425017	-1.23441	8.50484	0.00573133	0.363013	RXF26; carboxylesterase/ hydrolase, acting on ester bonds
AT1G29020_1	0.423592	-1.23925	6.19925	0.00640663	0.381354	calcium-binding EF hand family protein
AT3G02310_1	0.423542	-1.23942	8.39374	0.00208147	0.264589	SEP2 (SEPALLATA 2); DNA binding / protein binding / transcription factor
AT3G50260_1	0.423373	-1.24	9.06349	0.00138047	0.226318	CEJ1 (COOPERATIVELY REGULATED BY ETHYLENE AND JASMONATE 1); DNA binding / transcription factor
AT2G40990_1	0.423187	-1.24063	5.99572	0.00980555	0.440632	zinc ion binding
AT1G68320_1	0.422873	-1.2417	7.27613	0.00551594	0.359835	MYB62 (myb domain protein 62); DNA binding / transcription factor
AT3G54340_1	0.42115	-1.24759	7.18689	0.00323711	0.309091	AP3 (APETALA 3); DNA binding / transcription factor
AT1G01460_1	0.420976	-1.24819	5.87722	0.00393173	0.323588	PIPK11; 1-phosphatidylinositol-4-phosphate 5-kinase/ phosphatidylinositol phosphate kinase
AT4G16540_1	0.42019	-1.25089	10.2572	0.000588619	0.147624	heat shock protein-related
AT2G42990_1	0.419812	-1.25218	6.73591	0.00500212	0.346397	GDSL-motif lipase/hydrolase family protein
AT1G60110_1	0.419479	-1.25333	6.32183	0.000506323	0.135206	EXPRESSED IN: cultured cell; CONTAINS InterPro DOMAIN/s: Mannose-binding lectin (InterPro:IPR001229); BEST Arabidopsis thaliana protein match is: jacalin lectin family protein (TAIR:AT1G60130.1); Has 1392 Blast hits to 461 proteins in 29 species: Archae - 0; Bacteria - 0; Metazoa - 0; Fungi - 0; Plants - 1390; Viruses - 0; Other Eukaryotes - 2 (source: NCBI BLink).
AT3G20520_1	0.419201	-1.25429	7.62981	0.00638282	0.381354	SVL3 (SHV3-LIKE 3); glycerophosphodiester phosphodiesterase/ phosphoric diester hydrolase
AT4G18650_1	0.418029	-1.25832	6.1485	0.00436593	0.332453	transcription factor-related
AT3G44630_3	0.417182	-1.26125	7.89377	0.00141439	0.228258	disease resistance protein RPP1-WsB-like (TIR-NBS-LRR class), putative
AT5G40360_1	0.416719	-1.26285	5.32569	0.00899128	0.428997	MYB115 (myb domain protein 115); DNA binding / transcription factor
AT1G52110_1	0.416596	-1.26328	6.11043	0.00105171	0.203876	CONTAINS InterPro DOMAIN/s: Mannose-binding lectin (InterPro:IPR001229); BEST Arabidopsis thaliana protein match is: jacalin lectin family protein (TAIR:AT5G49870.1).
AT1G58848_1	0.416121	-1.26492	11.5898	0.000758338	0.165576	ATP binding / protein binding
AT3G43120_1	0.416046	-1.26519	5.55566	0.00576456	0.363431	auxin-responsive protein-related
AT5G09730_1	0.414507	-1.27053	8.9209	0.00768348	0.410353	BXL3 (beta-xylosidase 3); hydrolase, hydrolyzing O-glycosyl compounds
AT1G55390_1	0.414245	-1.27144	7.85916	0.00211729	0.267311	DC1 domain-containing protein
AT2G24600_2	0.413684	-1.2734	9.25928	0.00316062	0.306728	ankyrin repeat family protein
AT3G12000_1	0.411535	-1.28091	7.41333	0.00301254	0.302885	S-locus related protein SLR1, putative (S1)
AT1G35210_1	0.407197	-1.2962	7.29137	0.00460536	0.337169	unknown protein
AT1G44050_1	0.407032	-1.29678	5.83981	0.000435658	0.128938	DC1 domain-containing protein
AT4G00070_1	0.404128	-1.30711	5.66383	0.00166242	0.24584	INVOLVED IN: biological_process unknown; LOCATED IN: cellular_component unknown; CONTAINS InterPro DOMAIN/s: Zinc finger, RING/FYVE/PHD-type (InterPro:IPR013083); BEST Arabidopsis thaliana protein match is: zinc finger protein-related (TAIR:AT1G36950.1); Has 412 Blast hits to 412 proteins in 58 species: Archae - 0; Bacteria - 0; Metazoa - 32; Fungi - 25; Plants - 277; Viruses - 0; Other Eukaryote…
AT3G54720_1	0.397883	-1.32958	11.8929	0.000286417	0.0987153	AMP1 (ALTERED MERISTEM PROGRAM 1); carboxypeptidase/ dipeptidase
AT3G09160_1	0.397651	-1.33042	9.15008	0.000639806	0.155141	RNA recognition motif (RRM)-containing protein
AT2G22055_1	0.396594	-1.33427	5.88015	0.00233503	0.279393	RALFL15 (RALF-LIKE 15); signal transducer
AT1G61800_1	0.392956	-1.34756	11.4116	0.000436043	0.128938	GPT2; antiporter/ glucose-6-phosphate transmembrane transporter
AT4G01980_1	0.391801	-1.35181	5.31003	0.0067964	0.389674	transposable element gene
AT5G24860_1	0.389219	-1.36135	6.3115	0.00139302	0.226318	FPF1 (FLOWERING PROMOTING FACTOR 1)
AT5G45340_2	0.386499	-1.37146	10.115	0.0003653	0.113943	CYP707A3; (+)-abscisic acid 8'-hydroxylase/ oxygen binding
AT5G54710_1	0.38471	-1.37816	11.6765	0.0011945	0.217341	ankyrin repeat family protein
AT2G20870_1	0.384619	-1.3785	11.4871	0.00835744	0.41754	cell wall protein precursor, putative
AT2G42830_1	0.383633	-1.3822	6.72199	0.00303067	0.302885	SHP2 (SHATTERPROOF 2); protein binding / transcription factor
AT5G44620_1	0.381453	-1.39042	9.57798	0.000377238	0.116686	CYP706A3; electron carrier/ heme binding / iron ion binding / monooxygenase/ oxygen binding
AT3G33189_1	0.376081	-1.41089	6.18332	0.00249503	0.288506	transposable element gene
AT5G55720_1	0.375997	-1.41121	8.45282	6.0675e-05	0.0375356	pectate lyase family protein
AT5G35926_1	0.375055	-1.41483	5.82067	0.000345282	0.110061	FUNCTIONS IN: molecular_function unknown; INVOLVED IN: biological_process unknown; LOCATED IN: cellular_component unknown; CONTAINS InterPro DOMAIN/s: FBD-like (InterPro:IPR006566), Leucine-rich repeat 2 (InterPro:IPR013101); BEST Arabidopsis thaliana protein match is: F-box family protein (TAIR:AT5G41840.1).
AT1G65390_2	0.374511	-1.41692	5.52825	0.00820761	0.41754	ATPP2-A5 (ARABIDOPSIS THALIANA PHLOEM PROTEIN 2 A5); carbohydrate binding
AT1G30795_1	0.374127	-1.4184	6.46723	0.00482387	0.340407	hydroxyproline-rich glycoprotein family protein
AT2G12530_1	0.374026	-1.41879	5.39697	0.000706061	0.159802	transposable element gene
AT5G20390_1	0.371186	-1.42979	5.22302	0.000947742	0.193287	beta-1,3-glucanase, putative
AT5G50260_1	0.371094	-1.43014	9.84667	0.00336747	0.313252	cysteine proteinase, putative
AT2G02490_1	0.369552	-1.43615	7.9938	0.000834117	0.175913	unknown protein
AT4G03290_1	0.368705	-1.43946	5.59581	0.00438567	0.332453	calcium-binding protein, putative
AT1G55430_1	0.368489	-1.44031	8.09062	0.00185438	0.249484	DC1 domain-containing protein
AT2G02720_1	0.366624	-1.44763	7.76978	0.00608352	0.373236	pectate lyase family protein
AT5G26700_1	0.366535	-1.44798	11.8096	0.000143346	0.0634518	germin-like protein, putative
AT1G48690_1	0.363426	-1.46026	7.55057	0.00159974	0.239699	auxin-responsive GH3 family protein
AT1G58807_1	0.363337	-1.46062	12.5352	3.20537e-05	0.0260358	disease resistance protein (CC-NBS-LRR class), putative / PRM1 homolog, putative
AT3G47240_1	0.362159	-1.46531	6.5945	0.000125573	0.0602253	transposable element gene
AT1G24260_1	0.361184	-1.46919	9.17103	0.00138217	0.226318	SEP3 (SEPALLATA3); DNA binding / protein binding / transcription factor
AT3G15050_1	0.359916	-1.47427	8.52692	0.00831972	0.41754	IQD10 (IQ-domain 10); calmodulin binding
AT5G64750_1	0.359429	-1.47622	9.15022	0.00224079	0.276324	ABR1 (ABA REPRESSOR1); DNA binding / transcription factor
AT4G01350_1	0.356464	-1.48817	9.58767	0.00231278	0.27872	protein binding / zinc ion binding
AT1G13635_1	0.351972	-1.50647	10.8189	0.00370636	0.318455	methyladenine glycosylase family protein
AT5G54095_1	0.348794	-1.51955	5.64653	0.00378702	0.322731	unknown protein
AT5G62730_1	0.347521	-1.52483	9.47463	0.00176399	0.247268	proton-dependent oligopeptide transport (POT) family protein
AT3G28750_1	0.345645	-1.53264	11.5971	0.000746122	0.163873	unknown protein
AT3G09162_1	0.343534	-1.54148	6.76819	0.000531614	0.13804	unknown protein
AT3G03530_1	0.340879	-1.55267	8.89309	0.00333986	0.313252	NPC4 (NONSPECIFIC PHOSPHOLIPASE C4); hydrolase, acting on ester bonds / phospholipase C
AT1G54926_1	0.334533	-1.57978	8.36027	4.40704e-05	0.0302927	transposable element gene
AT5G21150_1	0.333362	-1.58484	9.41247	0.00207446	0.264589	PAZ domain-containing protein / piwi domain-containing protein
AT4G39480_1	0.32856	-1.60577	7.84483	0.00066457	0.155141	CYP96A9 (CYTOCHROME P450 96 A9); electron carrier/ heme binding / iron ion binding / monooxygenase/ oxygen binding
AT3G25170_1	0.328516	-1.60596	7.60582	0.00194988	0.254843	RALFL26 (ralf-like 26); signal transducer
AT5G49870_1	0.325064	-1.62121	5.92393	0.000195246	0.0772318	jacalin lectin family protein
AT5G36220_1	0.322642	-1.632	10.4978	0.00228247	0.276792	CYP81D1 (CYTOCHROME P450 81D1); electron carrier/ heme binding / iron ion binding / monooxygenase/ oxygen binding
AT1G62940_1	0.322522	-1.63253	6.97376	0.000901813	0.187003	ACOS5 (ACYL-COA SYNTHETASE 5); 4-coumarate-CoA ligase/ long-chain-fatty-acid-CoA ligase/ medium-chain-fatty-acid-CoA ligase
AT1G33760_1	0.321408	-1.63752	6.58246	0.0032393	0.309091	AP2 domain-containing transcription factor, putative
AT5G35480_1	0.320092	-1.64344	7.44125	0.00779297	0.413178	unknown protein
AT4G04540_1	0.319286	-1.64708	5.18066	0.00413173	0.32981	protein kinase family protein
AT2G05950_1	0.318344	-1.65134	5.36002	0.00303776	0.302885	transposable element gene
AT2G26150_2	0.317126	-1.65687	7.66953	0.00411666	0.329315	ATHSFA2; DNA binding / transcription factor
AT5G49180_1	0.315872	-1.66259	6.868	0.00788433	0.413178	pectinesterase family protein
AT4G19430_1	0.313616	-1.67293	8.38453	0.00136959	0.226318	unknown protein
AT3G43860_1	0.31278	-1.67678	6.8008	0.00669662	0.388161	AtGH9A4 (Arabidopsis thaliana Glycosyl Hydrolase 9A4); catalytic/ hydrolase, hydrolyzing O-glycosyl compounds
AT1G58889_1	0.309802	-1.69058	9.31471	5.10563e-05	0.0326743	transposable element gene
AT2G26450_1	0.307948	-1.69924	7.59597	0.00543508	0.358419	pectinesterase family protein
AT2G31500_1	0.307617	-1.70079	6.86227	0.00149685	0.234427	CPK24; ATP binding / calcium ion binding / calmodulin-dependent protein kinase/ kinase/ protein kinase/ protein serine/threonine kinase
AT5G39180_1	0.306878	-1.70426	7.95216	0.00943342	0.434518	germin-like protein, putative
AT4G10695_1	0.305825	-1.70922	4.74654	0.005923	0.367028	unknown protein
AT1G02790_1	0.304941	-1.7134	9.5411	0.00306563	0.302885	PGA4 (POLYGALACTURONASE 4); polygalacturonase
AT4G14080_1	0.304916	-1.71351	6.79307	0.0035714	0.318455	MEE48 (maternal effect embryo arrest 48); catalytic/ cation binding / hydrolase, hydrolyzing O-glycosyl compounds
AT3G28917_1	0.303934	-1.71817	8.04954	0.00366458	0.318455	MIF2 (MINI ZINC FINGER 2); DNA binding
AT5G07430_1	0.30261	-1.72447	9.58397	0.0013368	0.226318	pectinesterase family protein
AT4G35010_1	0.301627	-1.72916	8.52121	0.00930686	0.433293	BGAL11 (beta-galactosidase 11); beta-galactosidase
AT1G52400_2	0.301127	-1.73155	10.7376	3.36084e-05	0.0260358	BGLU18 (BETA GLUCOSIDASE 18); catalytic/ cation binding / hydrolase, hydrolyzing O-glycosyl compounds
AT1G61563_1	0.29994	-1.73725	8.35753	0.00139627	0.226318	RALFL8 (ralf-like 8); signal transducer
AT3G01240_1	0.299766	-1.73809	5.99888	0.00281284	0.299743	unknown protein
AT5G15800_2	0.299742	-1.7382	9.23693	0.000523116	0.137709	SEP1 (SEPALLATA1); DNA binding / transcription factor
AT5G02360_1	0.296966	-1.75163	8.65238	5.65558e-05	0.0355803	DC1 domain-containing protein
AT5G23970_1	0.295647	-1.75805	5.98923	0.00586549	0.365294	transferase family protein
AT3G51325_1	0.294706	-1.76265	7.92499	0.00189712	0.249707	zinc finger (C3HC4-type RING finger) family protein
AT5G38540_1	0.29408	-1.76572	6.94033	0.00133608	0.226318	jacalin lectin family protein
AT1G50040_1	0.291798	-1.77696	6.52948	0.00924205	0.433293	unknown protein
AT4G10690_1	0.290714	-1.78233	6.4707	0.00574084	0.363013	transposable element gene
AT3G07820_1	0.288577	-1.79297	8.84063	0.0050516	0.348124	polygalacturonase 3 (PGA3) / pectinase
AT2G21140_1	0.28771	-1.79731	10.3976	0.000475203	0.129695	ATPRP2 (PROLINE-RICH PROTEIN 2)
AT5G39880_1	0.287643	-1.79765	7.79514	0.0013586	0.226318	unknown protein
AT2G06002_1	0.2871	-1.80037	5.41495	1.56576e-05	0.0166051	other RNA
AT5G15140_1	0.28655	-1.80314	6.83747	0.00273645	0.297864	aldose 1-epimerase family protein
AT5G34790_1	0.283831	-1.8169	7.78944	0.00384581	0.323588	transposable element gene
AT2G43140_1	0.283358	-1.8193	6.89486	0.000122429	0.0602253	bHLH DNA binding / transcription factor
AT2G25735_1	0.28258	-1.82327	7.72126	0.00345762	0.313252	unknown protein
AT2G47040_1	0.281469	-1.82895	8.51432	0.0062447	0.37776	VGD1 (VANGUARD1); enzyme inhibitor/ pectinesterase
AT5G20240_1	0.281245	-1.8301	6.76856	0.0015039	0.234427	PI (PISTILLATA); DNA binding / transcription factor
AT3G17060_1	0.279722	-1.83793	6.11704	0.000516499	0.136939	pectinesterase family protein
AT2G15080_1	0.275151	-1.8617	10.4278	3.72367e-05	0.0269804	AtRLP19 (Receptor Like Protein 19); kinase/ protein binding
AT3G05610_1	0.274824	-1.86342	9.17011	0.00765379	0.410174	pectinesterase family protein
AT1G36950_1	0.271052	-1.88336	5.62808	0.00028856	0.0987153	zinc finger protein-related
AT2G47030_1	0.270793	-1.88474	8.94291	0.00107106	0.203876	VGDH1; enzyme inhibitor/ pectinesterase
AT1G17180_1	0.270265	-1.88755	9.47362	0.000125067	0.0602253	ATGSTU25 (GLUTATHIONE S-TRANSFERASE TAU 25); glutathione transferase
AT1G58120_1	0.269548	-1.89139	6.95751	0.000631931	0.155141	unknown protein
AT1G69180_1	0.26939	-1.89223	6.47026	0.00770692	0.410424	CRC (CRABS CLAW); transcription factor
AT1G35310_1	0.268848	-1.89514	9.56011	0.00017729	0.0723148	MLP168 (MLP-LIKE PROTEIN 168)
AT3G57510_1	0.267909	-1.90018	7.12871	0.00150375	0.234427	ADPG1; polygalacturonase
AT5G38820_1	0.267544	-1.90215	6.57454	0.00263533	0.290262	amino acid transporter family protein
AT5G44630_1	0.259838	-1.94432	8.75199	0.000804459	0.170628	terpene synthase/cyclase family protein
AT3G01270_1	0.257483	-1.95745	8.73971	0.00222224	0.27495	pectate lyase family protein
AT3G28820_1	0.255998	-1.96579	7.15984	0.00262978	0.290262	unknown protein
AT5G28080_1	0.253803	-1.97822	6.96124	0.000533368	0.13804	WNK9; kinase/ protein kinase
AT4G04130_1	0.253621	-1.97925	6.75056	0.000149622	0.0650525	transposable element gene
AT3G47300_1	0.25328	-1.98119	9.09795	0.000111213	0.0573588	SELT (SELT-LIKE PROTEIN PRECURSOR); selenium binding
AT5G26270_1	0.252981	-1.9829	8.64915	0.000203482	0.0778643	unknown protein
AT5G45880_1	0.252174	-1.98751	7.78301	0.00320701	0.307812	pollen Ole e 1 allergen and extensin family protein
AT1G24520_1	0.250222	-1.99872	5.89069	0.000270377	0.0964985	BCP1
AT2G40330_1	0.249805	-2.00113	7.39558	0.000678932	0.157504	Bet v I allergen family protein
AT5G34810_1	0.243422	-2.03847	7.67465	0.000202942	0.0778643	transposable element gene
AT5G22490_1	0.241117	-2.0522	4.94756	0.00682447	0.390309	condensation domain-containing protein
AT3G15310_1	0.239809	-2.06004	8.4329	2.41723e-05	0.020917	transposable element gene
AT5G39150_1	0.239696	-2.06072	7.88366	0.000195587	0.0772318	germin-like protein, putative
AT4G18596_1	0.239371	-2.06268	7.13746	0.000182954	0.073814	pollen Ole e 1 allergen and extensin family protein
AT1G13470_1	0.239342	-2.06286	6.51926	0.000150723	0.0650525	DUF1262 unknown protein
AT4G07820_1	0.235594	-2.08563	6.932	0.00506474	0.348124	pathogenesis-related protein, putative
AT1G55560_1	0.228723	-2.12833	7.82203	0.00285972	0.299743	sks14 (SKU5 Similar 14); copper ion binding / oxidoreductase
AT1G14420_1	0.228544	-2.12946	6.94637	0.000452463	0.128938	AT59; lyase/ pectate lyase
AT3G27810_1	0.228314	-2.13091	7.82727	0.00170989	0.247268	ATMYB21 (ARABIDOPSIS THALIANA MYB DOMAIN PROTEIN 21); DNA binding / transcription factor
AT3G62710_1	0.227534	-2.13585	7.70309	0.00309746	0.304158	glycosyl hydrolase family 3 protein
AT5G12000_1	0.227019	-2.13911	7.94503	0.00176162	0.247268	kinase
AT3G55870_1	0.226522	-2.14228	7.14459	3.81519e-06	0.0117719	anthranilate synthase, alpha subunit, putative
AT5G40350_1	0.225588	-2.14824	6.6321	0.00144377	0.230466	MYB24 (myb domain protein 24); DNA binding / transcription factor
AT2G05850_1	0.224057	-2.15806	5.52233	0.000684127	0.157595	scpl38 (serine carboxypeptidase-like 38); serine-type carboxypeptidase
AT1G70680_1	0.22288	-2.16566	7.07594	0.00108019	0.203968	caleosin-related family protein
AT1G35140_1	0.222259	-2.16969	8.83664	0.00678384	0.389674	PHI-1 (PHOSPHATE-INDUCED 1)
AT4G04223_1	0.221496	-2.17465	9.63668	0.000142791	0.0634518	other RNA
AT2G19200_1	0.219672	-2.18658	6.53607	2.17122e-05	0.020917	unknown protein
AT2G34870_1	0.218685	-2.19308	7.64127	6.51518e-05	0.0390049	MEE26 (maternal effect embryo arrest 26)
AT2G04795_1	0.218165	-2.19651	9.17091	7.88866e-06	0.0124219	unknown protein
AT3G27809_1	0.218096	-2.19697	7.32334	0.00396549	0.324805	unknown protein
AT2G13431_1	0.213068	-2.23061	5.8355	1.023e-05	0.0135613	other RNA
AT5G35490_1	0.21281	-2.23236	5.11114	6.70478e-05	0.0395029	unknown protein
AT2G40960_1	0.212279	-2.23597	9.38976	6.09245e-06	0.0122152	nucleic acid binding
AT5G34825_1	0.207557	-2.26842	6.43926	2.27201e-05	0.020917	transposable element gene
AT2G05995_1	0.207118	-2.27147	6.96922	0.000636934	0.155141	other RNA
AT4G04293_1	0.207088	-2.27169	8.08674	2.63797e-05	0.0222537	transposable element gene
AT4G12960_1	0.205109	-2.28554	8.57246	0.00202081	0.262088	gamma interferon responsive lysosomal thiol reductase family protein / GILT family protein
AT5G38005_1	0.203665	-2.29573	9.41377	6.93912e-06	0.0122152	other RNA
AT1G69140_1	0.201311	-2.3125	7.86941	0.0036887	0.318455	pseudogene, hypothetical protein
AT5G34795_1	0.200901	-2.31544	8.63602	5.07439e-06	0.0117719	pseudogene, hypothetical protein
AT3G62230_1	0.197419	-2.34067	8.21778	8.97613e-05	0.0497278	F-box family protein
AT5G39190_2	0.196918	-2.34433	8.51613	1.22674e-05	0.0146884	GER2 (GERMIN-LIKE PROTEIN 2); oxalate oxidase
AT4G14548_1	0.193167	-2.37208	6.20726	1.92359e-05	0.0192972	other RNA
AT5G39130_1	0.189013	-2.40344	8.10923	2.33449e-05	0.020917	germin-like protein, putative
AT4G21870_1	0.188037	-2.41091	8.66675	0.00424607	0.332453	26.5 kDa class P-related heat shock protein (HSP26.5-P)
AT3G30720_1	0.184058	-2.44177	6.19821	0.000134994	0.0626339	QQS (QUA-QUINE STARCH)
AT5G39110_1	0.183751	-2.44417	8.34901	0.000111262	0.0573588	germin-like protein, putative
AT2G14900_1	0.183276	-2.44791	10.0557	9.95561e-06	0.0135613	gibberellin-regulated family protein
AT1G34245_1	0.182872	-2.45109	6.89794	7.40899e-05	0.0423088	FUNCTIONS IN: molecular_function unknown; INVOLVED IN: biological_process unknown; LOCATED IN: endomembrane system; EXPRESSED IN: 13 plant structures; EXPRESSED DURING: 9 growth stages; BEST Arabidopsis thaliana protein match is: EPF1 (EPIDERMAL PATTERNING FACTOR 1) (TAIR:AT2G20875.1); Has 12 Blast hits to 12 proteins in 4 species: Archae - 0; Bacteria - 0; Metazoa - 0; Fungi - 0; Plants - 12; Vi…
AT1G66120_1	0.182769	-2.4519	7.39601	9.60447e-05	0.0524263	acyl-activating enzyme 11 (AAE11)
AT2G15042_1	0.172664	-2.53396	10.553	1.55945e-05	0.0166051	protein binding
AT2G15040_1	0.172146	-2.53829	8.56134	2.01406e-06	0.0106797	pseudogene, disease resistance protein-related, low similarity to disease resistance protein Cf-2.1 (Lycopersicon pimpinellifolium) GI:1184075; contains Pfam profile PF00560: Leucine Rich Repeat; blastp match of 38% identity and 4.4e-96 P-value to GP
AT1G72416_1	0.170831	-2.54935	8.4252	0.00540855	0.357851	heat shock protein binding
AT5G45095_1	0.167878	-2.57452	5.87743	3.36688e-05	0.0260358	unknown protein
AT5G39160_2	0.167589	-2.577	8.52184	3.77978e-05	0.0269804	germin-like protein (GLP2a) (GLP5a)
AT5G34820_1	0.158198	-2.6602	6.26292	4.86928e-05	0.0317084	transposable element gene
AT1G08940_1	0.15421	-2.69703	9.98045	1.30558e-05	0.0151439	phosphoglycerate/bisphosphoglycerate mutase family protein
AT5G08250_1	0.150022	-2.73675	7.22195	4.7712e-06	0.0117719	cytochrome P450 family protein
AT1G61680_1	0.149342	-2.74331	9.78041	0.000158165	0.0674801	TPS14 (TERPENE SYNTHASE 14); S-linalool synthase
AT2G34655_1	0.148412	-2.75232	8.72346	4.6597e-06	0.0117719	unknown protein
AT2G43290_1	0.147766	-2.75861	9.00569	2.25399e-05	0.020917	MSS3 (multicopy suppressors of snf4 deficiency in yeast 3); calcium ion binding
AT2G36190_1	0.1405	-2.83136	6.68055	3.71391e-05	0.0269804	AtcwINV4 (Arabidopsis thaliana cell wall invertase 4); hydrolase, hydrolyzing O-glycosyl compounds
AT1G65450_1	0.127554	-2.97082	9.40417	4.46946e-06	0.0117719	transferase family protein
AT1G67105_1	0.126551	-2.9822	8.94435	3.61287e-06	0.0117719	other RNA
AT1G65875_1	0.117755	-3.08613	6.60377	6.62119e-06	0.0122152	pseudogene, similar to EST AU070346(S12172) corresponds to a region of the predicted gene.~similar to AMP-binding protein. (X94625), blastp match of 57% identity and 4.5e-137 P-value to GP
AT5G34800_1	0.116121	-3.10629	8.31498	1.48622e-06	0.00919424	transposable element gene
AT2G45580_1	0.114388	-3.12799	9.30069	1.2015e-05	0.0146884	CYP76C3; electron carrier/ heme binding / iron ion binding / monooxygenase/ oxygen binding
AT3G46370_1	0.110244	-3.18123	8.92192	4.46553e-06	0.0117719	leucine-rich repeat protein kinase, putative
AT5G24210_1	0.107208	-3.22151	10.2419	7.24002e-06	0.0122152	lipase class 3 family protein
AT1G77960_1	0.104226	-3.26222	10.7785	5.86232e-06	0.0122152	unknown protein
AT1G62760_1	0.102352	-3.28839	6.04135	0.00107107	0.203876	invertase/pectin methylesterase inhibitor family protein
AT1G65445_1	0.0975515	-3.35769	8.58079	4.54053e-05	0.0306428	transferase-related
AT2G39060_1	0.0920225	-3.44187	7.30277	0.000364042	0.113943	nodulin MtN3 family protein
AT4G33720_1	0.0859954	-3.5396	8.08382	0.00176537	0.247268	pathogenesis-related protein, putative
AT4G11000_1	0.0851723	-3.55347	6.85871	6.95101e-06	0.0122152	ankyrin repeat family protein
AT5G03435_1	0.0795336	-3.65229	6.86339	3.67599e-07	0.00347695	C2 domain-containing protein
AT1G25430_1	0.0775551	-3.68863	6.75351	3.32041e-05	0.0260358	transposable element gene
AT5G23960_1	0.0762268	-3.71356	7.87917	0.000539249	0.13804	TPS21 (TERPENE SYNTHASE 21); (-)-E-beta-caryophyllene synthase/ alpha-humulene synthase
AT5G45890_1	0.0731369	-3.77326	7.44364	9.82357e-06	0.0135613	SAG12 (SENESCENCE-ASSOCIATED GENE 12); cysteine-type peptidase
AT3G53300_1	0.0715902	-3.80409	8.86497	8.03185e-06	0.0124219	CYP71B31; electron carrier/ heme binding / iron ion binding / monooxygenase/ oxygen binding
AT4G04570_1	0.055494	-4.17153	7.26761	1.1565e-05	0.0146884	CRK40
AT1G58602_1	0.0514353	-4.2811	6.91568	4.68365e-07	0.00347695	CC-NBS-LRR; ATP binding / protein binding
AT5G38550_1	0.0488466	-4.3556	6.73363	3.85646e-07	0.00347695	jacalin lectin family protein
AT1G43590_1	0.0469286	-4.41339	7.07274	1.73422e-05	0.0178808	transposable element gene
AT3G27940_1	0.0400217	-4.64308	7.6933	0.000143595	0.0634518	LBD26 (LOB DOMAIN-CONTAINING PROTEIN 26)
AT1G58561_1	0.0385329	-4.69777	7.98593	3.59526e-07	0.00347695	transposable element gene
AT3G42658_1	0.0370006	-4.75631	8.04611	3.21887e-06	0.0117719	transposable element gene
AT2G05915_1	0.0363661	-4.78126	8.59674	4.62595e-05	0.0306618	unknown protein

## Sheet: Table S2
Table S2. Fold change of relative gene expression in rdd mutant compared to Col-0 as indicated by microarray and RT-qPCR analyses.
Locus	Gene	Microarray	RT-qPCR
AT5G53510	OPT9	41.93	26.31
AT5G44120	CRA1	6.137	5.568
AT4G30110	HMA2	3.864	4.887
AT5G65080	MAF5	2.552	2.869
AT3G18780	Actin2	1.025	1.127
AT5G43940	FDH	0.944	1.07
AT1G05700	LRR Kinase 1	0.476	0.508
AT4G33720	CAP-PR	0.086	0.145
AT4G04570	CRK40	0.055	0.083
AT1G58602	CC-NBS-LRR	0.051	0.084
AT5G38550	Jacalin lectin	0.049	0.018
AT3G27940	LBD26	0.04	0.024
AT2G05915	Unknown protein	0.036	0.049

## Sheet: Table S3
Table S3. Summary of Gene Ontology analysis
GO_acc	term_type	Term	queryitem	querytotal	refitem	reftotal	pvalue	FDR
GO:0005576	C	extracellular region	18	351	191	24911	9.3e-10	5.4e-08
GO:0012505	C	endomembrane system	62	351	1961	24911	2.8e-09	8.2e-08
GO:0009908	P	flower development	15	351	292	24911	2.9e-05	0.0074
GO:0000003	P	reproduction	26	351	930	24911	0.00094	0.079
GO:0022414	P	reproductive process	26	351	917	24911	0.00077	0.079
GO:0016788	F	hydrolase activity, acting on ester bonds	25	351	901	24911	0.0013	0.081
GO:0048608	P	reproductive structure development	22	351	772	24911	0.0018	0.092
GO:0003006	P	reproductive developmental process	23	351	815	24911	0.0016	0.092
GO:0009791	P	post-embryonic development	24	351	951	24911	0.0052	0.22
GO:0016787	F	hydrolase activity	53	351	2675	24911	0.0076	0.22
GO:0019825	F	oxygen binding	8	351	206	24911	0.01	0.22
GO:0030312	C	external encapsulating structure	10	351	369	24911	0.04	0.59
GO:0005618	C	cell wall	10	351	365	24911	0.038	0.59
GO:0048856	P	anatomical structure development	29	351	1358	24911	0.019	0.69
GO:0032502	P	developmental process	32	351	1803	24911	0.11	1
GO:0044238	P	primary metabolic process	76	351	6559	24911	0.98	1
GO:0019222	P	regulation of metabolic process	22	351	1546	24911	0.51	1
GO:0009790	P	embryonic development	8	351	429	24911	0.26	1
GO:0006807	P	nitrogen compound metabolic process	31	351	2943	24911	0.97	1
GO:0007165	P	signal transduction	8	351	828	24911	0.9	1
GO:0034645	P	cellular macromolecule biosynthetic process	22	351	2352	24911	0.99	1
GO:0008219	P	cell death	7	351	232	24911	0.05	1
GO:0009653	P	anatomical structure morphogenesis	9	351	497	24911	0.27	1
GO:0050789	P	regulation of biological process	36	351	2633	24911	0.6	1
GO:0009719	P	response to endogenous stimulus	17	351	844	24911	0.094	1
GO:0044267	P	cellular protein metabolic process	10	351	2363	24911	1	1
GO:0044260	P	cellular macromolecule metabolic process	37	351	4582	24911	1	1
GO:0048869	P	cellular developmental process	10	351	414	24911	0.074	1
GO:0016043	P	cellular component organization	9	351	941	24911	0.91	1
GO:0007275	P	multicellular organismal development	30	351	1641	24911	0.091	1
GO:0010467	P	gene expression	25	351	2542	24911	0.98	1
GO:0065007	P	biological regulation	40	351	3031	24911	0.69	1
GO:0065008	P	regulation of biological quality	5	351	532	24911	0.87	1
GO:0010468	P	regulation of gene expression	22	351	1391	24911	0.32	1
GO:0016265	P	death	7	351	232	24911	0.05	1
GO:0032501	P	multicellular organismal process	32	351	1711	24911	0.066	1
GO:0006629	P	lipid metabolic process	15	351	666	24911	0.055	1
GO:0006139	P	nucleobase, nucleoside, nucleotide and nucleic acid metabolic process	27	351	2407	24911	0.91	1
GO:0060255	P	regulation of macromolecule metabolic process	22	351	1429	24911	0.37	1
GO:0006810	P	transport	11	351	1456	24911	0.99	1
GO:0006464	P	protein modification process	9	351	1172	24911	0.98	1
GO:0050794	P	regulation of cellular process	29	351	2390	24911	0.82	1
GO:0009058	P	biosynthetic process	35	351	3619	24911	1	1
GO:0006950	P	response to stress	27	351	1936	24911	0.55	1
GO:0009059	P	macromolecule biosynthetic process	23	351	2374	24911	0.98	1
GO:0008152	P	metabolic process	81	351	7861	24911	1	1
GO:0007154	P	cell communication	5	351	236	24911	0.24	1
GO:0051234	P	establishment of localization	11	351	1461	24911	0.99	1
GO:0051179	P	localization	11	351	1515	24911	1	1
GO:0019748	P	secondary metabolic process	6	351	400	24911	0.5	1
GO:0009628	P	response to abiotic stimulus	13	351	1256	24911	0.9	1
GO:0005975	P	carbohydrate metabolic process	12	351	690	24911	0.27	1
GO:0019538	P	protein metabolic process	17	351	2724	24911	1	1
GO:0050896	P	response to stimulus	54	351	3328	24911	0.15	1
GO:0043412	P	macromolecule modification	12	351	1282	24911	0.95	1
GO:0044237	P	cellular metabolic process	57	351	6468	24911	1	1
GO:0043170	P	macromolecule metabolic process	45	351	5037	24911	1	1
GO:0006350	P	transcription	20	351	1362	24911	0.46	1
GO:0006259	P	DNA metabolic process	5	351	330	24911	0.5	1
GO:0009987	P	cellular process	90	351	8723	24911	1	1
GO:0006519	P	cellular amino acid and derivative metabolic process	5	351	553	24911	0.89	1
GO:0044249	P	cellular biosynthetic process	34	351	3438	24911	0.99	1
GO:0004871	F	signal transducer activity	7	351	308	24911	0.15	1
GO:0003676	F	nucleic acid binding	40	351	3240	24911	0.83	1
GO:0003824	F	catalytic activity	100	351	7719	24911	0.86	1
GO:0003677	F	DNA binding	31	351	2108	24911	0.43	1
GO:0030528	F	transcription regulator activity	30	351	1723	24911	0.14	1
GO:0016740	F	transferase activity	21	351	2711	24911	1	1
GO:0005215	F	transporter activity	13	351	1199	24911	0.86	1
GO:0000166	F	nucleotide binding	13	351	1848	24911	1	1
GO:0030234	F	enzyme regulator activity	6	351	260	24911	0.17	1
GO:0060089	F	molecular transducer activity	7	351	308	24911	0.15	1
GO:0016772	F	transferase activity, transferring phosphorus-containing groups	14	351	1529	24911	0.97	1
GO:0003700	F	transcription factor activity	29	351	1531	24911	0.068	1
GO:0005515	F	protein binding	40	351	2295	24911	0.098	1
GO:0016301	F	kinase activity	14	351	1329	24911	0.9	1
GO:0005488	F	binding	112	351	8315	24911	0.74	1
GO:0016020	C	membrane	18	351	3494	24911	1	1
GO:0043231	C	intracellular membrane-bounded organelle	35	351	6412	24911	1	1
GO:0044424	C	intracellular part	43	351	7782	24911	1	1
GO:0043229	C	intracellular organelle	36	351	6855	24911	1	1
GO:0005622	C	intracellular	45	351	8053	24911	1	1
GO:0043227	C	membrane-bounded organelle	35	351	6421	24911	1	1
GO:0044444	C	cytoplasmic part	17	351	5373	24911	1	1
GO:0005634	C	nucleus	19	351	2090	24911	0.99	1
GO:0044464	C	cell part	129	351	11814	24911	1	1
GO:0005623	C	cell	129	351	11814	24911	1	1
GO:0009536	C	plastid	7	351	2575	24911	1	1
GO:0043226	C	organelle	36	351	6856	24911	1	1
GO:0005737	C	cytoplasm	23	351	5821	24911	1	1

## Sheet: Table S4
Table S4. Stress response genes identified by MapMan, and survey of TE sequences in these genes.
	(Notes: Accessions in red have promoter TEs; those in purple or green have TEs in either gene body or downstream (3') of genes)
Gene ID	MapMan BIN	BIN	Description	log2 Fold change (rdd:Col-0)	TE presence
at1g58602	stress.biotic.PR-proteins	20.1.7	ATP binding / protein binding | chr1:21746373-21764969 FORWARD	-4.2811	Promoter & 5' UTR
at4g04570	signalling.receptor kinases.DUF 26	30.2.17	protein kinase family protein | chr4:2289959-2292755 FORWARD	-4.17153	Promoter, 1st intron, 3'UTR, 3'
at5g45890	protein.degradation.cysteine protease	29.5.3	SAG12 | SAG12 (SENESCENCE-ASSOCIATED GENE 12); cysteine-type peptidase | chr5:18613259-18614930 FORWARD	-3.77326	Promoter
at5g23960	secondary metabolism.isoprenoids.terpenoids	16.1.5	ATTPS21, TPS21 | TPS21 (TERPENE SYNTHASE 21); (-)-E-beta-caryophyllene synthase/ alpha-humulene synthase | chr5:8092969-8095128 FORWARD	-3.71356	Promoter
at3g46370	signalling.receptor kinases.misc	30.2.99	leucine-rich repeat protein kinase, putative | chr3:17051955-17055514 FORWARD	-3.18123	Promoter & 3'
at2g43290	signalling.calcium	30.3	MSS3 | MSS3 (multicopy suppressors of snf4 deficiency in yeast 3); calcium ion binding | chr2:17991052-17992047 REVERSE	-2.75861	Promoter
at1g61680	secondary metabolism.isoprenoids.terpenoids	16.1.5	TPS14, ATTPS14 | TPS14 (TERPENE SYNTHASE 14); S-linalool synthase | chr1:22772455-22774687 REVERSE	-2.74331	Promoter
at5g39160	stress.abiotic.unspecified	20.2.99	germin-like protein (GLP2a) (GLP5a) | chr5:15679014-15680002 REVERSE	-2.577	Promoter
at1g72416	stress.abiotic.heat	20.2.1	heat shock protein binding | chr1:27258856-27260291 REVERSE	-2.54935	No
at2g15042	stress.biotic.PR-proteins	20.1.7	protein binding | chr2:6510165-6512637 FORWARDmoderately similar to ( 487)AT3G11080disease resistance family protein | chr3:3470487-3473318 FORWARD	-2.53396	Promoter, 3', introns, 3'UTR
at5g39110	stress.abiotic.unspecified	20.2.99	germin-like protein, putative | chr5:15657802-15658584 REVERSE	-2.44417	Promoter & 3'
at4g21870	stress.abiotic.heat	20.2.1	26.5 kDa class P-related heat shock protein (HSP26.5-P) | chr4:11603568-11604331 REVERSE	-2.41091	No
at5g39130	stress.abiotic.unspecified	20.2.99	germin-like protein, putative | chr5:15665502-15666444 REVERSE	-2.40344	Promoter & 3'
at5g39190	stress.abiotic.unspecified	20.2.99	GLP2A, ATGER2, GER2 | GER2 (GERMIN-LIKE PROTEIN 2); oxalate oxidase | chr5:15692591-15693581 REVERSE	-2.34433	Promoter
at3g62230	protein.degradation.ubiquitin.E3.SCF.FBOX	29.5.11.4.3.2	F-box family protein | chr3:23031531-23033128 FORWARD	-2.34067	No
at1g35140	signalling.in sugar and nutrient physiology	30.1	PHI-1, EXL7 | PHI-1 (PHOSPHATE-INDUCED 1) | chr1:12851997-12853128 FORWARD	-2.16969	Promoter & 3'
at2g05850	protein.degradation.serine protease	29.5.5	scpl38 | scpl38 (serine carboxypeptidase-like 38); serine-type carboxypeptidase | chr2:2242681-2244487 REVERSE	-2.15806	Promoter & 3'
at5g40350	RNA.regulation of transcription.MYB domain transcription factor family	27.3.25	MYB24, AtMYB24 | MYB24 (myb domain protein 24); DNA binding / transcription factor | chr5:16138544-16141134 REVERSE	-2.14824	Promoter
at3g62710	cell wall.degradation.cellulases and beta -1,4-glucanases	10.6.1	glycosyl hydrolase family 3 protein | chr3:23197658-23200635 REVERSE	-2.13585	No
at3g27810	RNA.regulation of transcription.MYB domain transcription factor family	27.3.25	ATMYB21, ATMYB3, MYB21 | ATMYB21 (ARABIDOPSIS THALIANA MYB DOMAIN PROTEIN 21); DNA binding / transcription factor | chr3:10307421-10310308 FORWARD	-2.13091	Last intron
at1g14420	cell wall.degradation.pectate lyases and polygalacturonases	10.6.3	AT59 | AT59; lyase/ pectate lyase | chr1:4931566-4933515 REVERSE	-2.12946	3'
at4g18596	stress.abiotic.unspecified	20.2.99	pollen Ole e 1 allergen and extensin family protein | chr4:10239017-10239851 FORWARD	-2.06268	No
at5g39150	stress.abiotic.unspecified	20.2.99	germin-like protein, putative | chr5:15669898-15670808 REVERSE	-2.06072	Promoter
at2g40330	stress.abiotic.unspecified	20.2.99	Bet v I allergen family protein | chr2:16844864-16845934 REVERSE	-2.00113	No
at5g45880	stress.abiotic.unspecified	20.2.99	pollen Ole e 1 allergen and extensin family protein | chr5:18609664-18611166 REVERSE	-1.98751	Promoter
at4g04130	protein.degradation.cysteine protease	29.5.3	transposable element gene | chr4:1977183-1982785 FORWARD	-1.97925	Promoter, overlap with gene
at3g01270	cell wall.degradation.pectate lyases and polygalacturonases	10.6.3	pectate lyase family protein | chr3:82685-84897 REVERSE	-1.95745	Promoter
at5g44630	secondary metabolism.isoprenoids.terpenoids	16.1.5	terpene synthase/cyclase family protein | chr5:18003255-18005616 FORWARD	-1.94432	No
at3g57510	cell wall.degradation.pectate lyases and polygalacturonases	10.6.3	ADPG1 | ADPG1; polygalacturonase | chr3:21283338-21285941 REVERSE	-1.90018	No
at1g35310	stress.abiotic.unspecified	20.2.99	MLP168 | MLP168 (MLP-LIKE PROTEIN 168) | chr1:12956159-12957090 REVERSE	-1.89514	Promoter & 3'
at1g17180	misc.glutathione S transferases	26.9	ATGSTU25 | ATGSTU25 (GLUTATHIONE S-TRANSFERASE TAU 25); glutathione transferase | chr1:5872145-5873086 FORWARD	-1.88755	No
at2g47030	cell wall.pectin*esterases.PME	10.8.1	VGDH1 | VGDH1; enzyme inhibitor/ pectinesterase | chr2:19324233-19326397 REVERSE	-1.88474	Promoter & 3'
at3g05610	cell wall.pectin*esterases.PME	10.8.1	pectinesterase family protein | chr3:1625672-1628173 REVERSE	-1.86342	No
at2g15080	stress.biotic.PR-proteins	20.1.7	AtRLP19 | AtRLP19 (Receptor Like Protein 19); kinase/ protein binding | chr2:6533687-6536995 FORWARD	-1.8617	Promoter & 3'
at3g17060	cell wall.pectin*esterases.PME	10.8.1	pectinesterase family protein | chr3:5816672-5818498 REVERSE	-1.83793	Promoter & 3'
at2g47040	cell wall.pectin*esterases.PME	10.8.1	VGD1 | VGD1 (VANGUARD1); enzyme inhibitor/ pectinesterase | chr2:19327896-19330197 REVERSE	-1.82895	3'
at2g21140	cell wall.cell wall proteins.proline rich proteins	10.5.2	ATPRP2 | ATPRP2 (PROLINE-RICH PROTEIN 2) | chr2:9060625-9062091 REVERSE	-1.79731	3'
at3g07820	cell wall.degradation.pectate lyases and polygalacturonases	10.6.3	polygalacturonase 3 (PGA3) / pectinase | chr3:2496440-2498095 REVERSE	-1.79297	No
at5g23970	secondary metabolism.phenylpropanoids	16.2	transferase family protein | chr5:8096290-8097660 FORWARD	-1.75805	No
at1g61563	signalling.misc	30.8	RALFL8 | RALFL8 (ralf-like 8); signal transducer | chr1:22714921-22715448 REVERSE	-1.73725	3'
at5g07430	cell wall.pectin*esterases.PME	10.8.1	pectinesterase family protein | chr5:2352439-2354202 FORWARD	-1.72447	Promoter
at4g14080	misc.beta 1,3 glucan hydrolases.glucan endo-1,3-beta-glucosidase	26.4.1	MEE48 | MEE48 (maternal effect embryo arrest 48); catalytic/ cation binding / hydrolase, hydrolyzing O-glycosyl compounds | chr4:8118537-8120358 REVERSE	-1.71351	No
at1g02790	cell wall.degradation.pectate lyases and polygalacturonases	10.6.3	PGA4 | PGA4 (POLYGALACTURONASE 4); polygalacturonase | chr1:610391-612324 REVERSE	-1.7134	3'
at5g39180	stress.abiotic.unspecified	20.2.99	germin-like protein, putative | chr5:15683464-15684353 REVERSE	-1.70426	promoter
at2g31500	signalling.calcium	30.3	CPK24 | CPK24; ATP binding / calcium ion binding / calmodulin-dependent protein kinase/ kinase/ protein kinase/ protein serine/threonine kinase | chr2:13413764-13416536 FORWARD	-1.70079	Promoter
at2g26450	cell wall.pectin*esterases.PME	10.8.1	pectinesterase family protein | chr2:11251120-11253612 FORWARD	-1.69924	No
at3g43860	cell wall.degradation.cellulases and beta -1,4-glucanases	10.6.1	AtGH9A4 | AtGH9A4 (Arabidopsis thaliana Glycosyl Hydrolase 9A4); catalytic/ hydrolase, hydrolyzing O-glycosyl compounds | chr3:15706994-15709789 FORWARD	-1.67678	Promoter & 3'
at5g49180	cell wall.pectin*esterases.PME	10.8.1	pectinesterase family protein | chr5:19940678-19943007 REVERSE	-1.66259	No
at2g26150	stress.abiotic.heat	20.2.1	ATHSFA2, HSFA2 | ATHSFA2; DNA binding / transcription factor | chr2:11135682-11137396 FORWARD	-1.65687	No
at4g04540	signalling.receptor kinases.DUF 26	30.2.17	protein kinase family protein | chr4:2259580-2262138 FORWARD	-1.64708	Promoter, 3' intron
at1g33760	RNA.regulation of transcription.AP2/EREBP, APETALA2/Ethylene-responsive element binding protein family	27.3.3	AP2 domain-containing transcription factor, putative | chr1:12237878-12238598 FORWARD	-1.63752	3'
at1g62940	secondary metabolism.phenylpropanoids	16.2	ACOS5 | ACOS5 (ACYL-COA SYNTHETASE 5); 4-coumarate-CoA ligase/ long-chain-fatty-acid-CoA ligase/ medium-chain-fatty-acid-CoA ligase | chr1:23310535-23312747 FORWARD	-1.63253	3'
at3g25170	signalling.misc	30.8	RALFL26 | RALFL26 (ralf-like 26); signal transducer | chr3:9165744-9166253 REVERSE	-1.60596	3'
at5g64750	RNA.regulation of transcription.AP2/EREBP, APETALA2/Ethylene-responsive element binding protein family	27.3.3	ABR1 | ABR1 (ABA REPRESSOR1); DNA binding / transcription factor | chr5:25891506-25893888 FORWARD	-1.47622	5'UTR & intron
at3g15050	signalling.calcium	30.3	IQD10 | IQD10 (IQ-domain 10); calmodulin binding | chr3:5066879-5067960 REVERSE	-1.47427	Promoter
at1g58807	stress.biotic.PR-proteins	20.1.7	disease resistance protein (CC-NBS-LRR class), putative / PRM1 homolog, putative | chr1:21780574-21784296 FORWARD	-1.46062	Promoter & 3'UTR
at1g48690	hormone metabolism.auxin.induced-regulated-responsive-activated	17.2.3	auxin-responsive GH3 family protein | chr1:18009057-18009989 REVERSE	-1.46026	3'
at5g26700	stress.abiotic.unspecified	20.2.99	germin-like protein, putative | chr5:9308290-9309625 REVERSE	-1.44798	No
at2g02720	cell wall.degradation.pectate lyases and polygalacturonases	10.6.3	pectate lyase family protein | chr2:763011-765027 FORWARD	-1.44763	Promoter
at4g03290	signalling.calcium	30.3	calcium-binding protein, putative | chr4:1442634-1443499 FORWARD	-1.43946	3'
at5g50260	protein.degradation.cysteine protease	29.5.3	cysteine proteinase, putative | chr5:20455317-20457029 FORWARD	-1.43014	No
at5g20390	misc.beta 1,3 glucan hydrolases.glucan endo-1,3-beta-glucosidase	26.4.1	beta-1,3-glucanase, putative | chr5:6892831-6894195 REVERSE	-1.42979	No
at1g65390	stress.biotic.receptors	20.1.2	ATPP2-A5 | ATPP2-A5 (ARABIDOPSIS THALIANA PHLOEM PROTEIN 2 A5); carbohydrate binding | chr1:24292478-24294631 FORWARD	-1.41692	3'
at5g55720	cell wall.degradation.pectate lyases and polygalacturonases	10.6.3	pectate lyase family protein | chr5:22556047-22557725 FORWARD	-1.41121	No
at2g20870	cell wall.cell wall proteins	10.5	cell wall protein precursor, putative | chr2:8981988-8982712 REVERSE	-1.3785	No
at4g01980	RNA.regulation of transcription.MYB domain transcription factor family	27.3.25	transposable element gene | chr4:863351-864259 REVERSE	-1.35181	Overlapping with gene
at2g22055	signalling.misc	30.8	RALFL15 | RALFL15 (RALF-LIKE 15); signal transducer | chr2:9379578-9379817 FORWARD	-1.33427	Promoter & 3'
at3g54720	protein.degradation	29.5	AMP1, COP2, HPT, PT | AMP1 (ALTERED MERISTEM PROGRAM 1); carboxypeptidase/ dipeptidase | chr3:20254725-20257848 REVERSE	-1.32959	No
at4g00070	protein.degradation.ubiquitin.E3.RING	29.5.11.4.2	INVOLVED IN: biological_process unknown; LOCATED IN: cellular_component unknown; CONTAINS InterPro DOMAIN/s: Zinc finger, RING/FYVE/PHD-type (InterPro:IPR013083); BEST Arabidopsis thaliana protein match is: zinc finger protein-related (TAIR:AT1G36950.1); Has 412 Blast hits to 412 proteins in 58 species: Archae - 0; Bacteria - 0; Metazoa - 32; Fungi - 25; Plants - 277; Viruses - 0; Other Eukaryote…	-1.30711	Promoter
at3g12000	signalling.receptor kinases.S-locus glycoprotein like	30.2.24	S-locus related protein SLR1, putative (S1) | chr3:3818262-3819620 REVERSE	-1.28091	No
at5g09730	cell wall.degradation.mannan-xylose-arabinose-fucose	10.6.2	BXL3, ATBXL3, XYL3, ATBX3, BX3 | BXL3 (beta-xylosidase 3); hydrolase, hydrolyzing O-glycosyl compounds | chr5:3015247-3018262 REVERSE	-1.27053	Promoter
at3g43120	hormone metabolism.auxin.induced-regulated-responsive-activated	17.2.3	auxin-responsive protein-related | chr3:15094083-15095512 FORWARD	-1.26519	3'
at5g40360	RNA.regulation of transcription.MYB domain transcription factor family	27.3.25	MYB115, AtMYB115 | MYB115 (myb domain protein 115); DNA binding / transcription factor | chr5:16145141-16146621 FORWARD	-1.26285	Promoter
at3g44630	stress.biotic.PR-proteins	20.1.7	disease resistance protein RPP1-WsB-like (TIR-NBS-LRR class), putative | chr3:16195984-16200595 FORWARD	-1.26125	3' & Last exon
at4g16540	stress.abiotic.heat	20.2.1	heat shock protein-related | chr4:9316023-9317153 REVERSE	-1.25089	No
at1g01460	signalling.phosphinositides.phosphatidylinositol-4-phosphate 5-kinase	30.4.1	ATPIPK11, PIPK11 | PIPK11; 1-phosphatidylinositol-4-phosphate 5-kinase/ phosphatidylinositol phosphate kinase | chr1:168723-171165 FORWARD	-1.24819	No
at1g68320	RNA.regulation of transcription.MYB domain transcription factor family	27.3.25	MYB62, AtMYB62, BW62B, BW62C | MYB62 (myb domain protein 62); DNA binding / transcription factor | chr1:25603842-25605096 FORWARD	-1.2417	No
at3g50260	hormone metabolism.ethylene.signal transduction	17.5.2	CEJ1, ATERF#011 | CEJ1 (COOPERATIVELY REGULATED BY ETHYLENE AND JASMONATE 1); DNA binding / transcription factor | chr3:18634576-18635398 FORWARD	-1.24	Promoter
at1g29020	signalling.calcium	30.3	calcium-binding EF hand family protein | chr1:10120497-10127068 REVERSE	-1.23925	Promoter
at1g20130	cell wall.cell wall proteins.AGPs.AGP	10.5.1.1	hydrolase, acting on ester bonds / lipase/ structural constituent of cell wall | chr1:6977885-6980241 FORWARD	-1.22718	No
at1g02190	secondary metabolism.wax	16.7	CER1 protein, putative | chr1:415079-418010 FORWARD	-1.22059	No
at5g20810	hormone metabolism.auxin.induced-regulated-responsive-activated	17.2.3	auxin-responsive protein, putative / small auxin up RNA (SAUR_B) | chr5:7043898-7045712 FORWARD	-1.19203	Promoter
at2g33830	hormone metabolism.auxin.induced-regulated-responsive-activated	17.2.3	dormancy/auxin associated family protein | chr2:14309484-14310351 REVERSE	-1.18165	Promoter
at4g08040	hormone metabolism.ethylene.synthesis-degradation.1-aminocyclopropane-1-carboxylate synthase	17.5.1.1	ACS11 | ACS11; 1-aminocyclopropane-1-carboxylate synthase | chr4:4887112-4888939 FORWARD	-1.14971	3'
at3g02970	signalling.in sugar and nutrient physiology	30.1	EXL6 | EXL6 (EXORDIUM LIKE 6) | chr3:669103-670541 REVERSE	-1.14498	No
at3g01530	RNA.regulation of transcription.MYB domain transcription factor family	27.3.25	AtMYB57 | AtMYB57 (myb domain protein 57); DNA binding / transcription factor | chr3:210119-211804 REVERSE	-1.13073	No
at4g24000	cell wall.cellulose synthesis.cellulose synthase	10.2.1	ATCSLG2, CSLG2 | ATCSLG2; cellulose synthase/ transferase/ transferase, transferring glycosyl groups | chr4:12462030-12465625 FORWARD	-1.13031	1st intron
at4g09420	stress.biotic.PR-proteins	20.1.7	disease resistance protein (TIR-NBS class), putative | chr4:5962181-5963791 REVERSE	-1.13016	Promoter & 3'
at1g76650	signalling.calcium	30.3	CML38 | calcium-binding EF hand family protein | chr1:28766750-28767517 REVERSE	-1.11895	No
at4g34850	secondary metabolism.flavonoids.chalcones	16.8.2	chalcone and stilbene synthase family protein | chr4:16608313-16609829 FORWARD	-1.09811	No
at4g03050	secondary metabolism.sulfur-containing.glucosinolates.synthesis.aliphatic.glucosinolate 2-oxoglutarate-dependent dioxygenase (AOP)	16.5.1.1.1.11	AOP3 | AOP3; iron ion binding / oxidoreductase | chr4:1344212-1346411 FORWARD	-1.09672	Promoter & 3'
at5g48400	signalling.in sugar and nutrient physiology	30.1	ATGLR1.2, GLR1.2 | ATGLR1.2; intracellular ligand-gated ion channel | chr5:19616244-19619246 FORWARD	-1.09149	No
at4g37610	protein.degradation.ubiquitin.E3.BTB/POZ Cullin3.BTB/POZ	29.5.11.4.5.2	BT5 | BT5 (BTB AND TAZ DOMAIN PROTEIN 5); protein binding / transcription regulator | chr4:17670481-17672353 REVERSE	-1.07833	Promoter
at5g60510	secondary metabolism.isoprenoids.terpenoids	16.1.5	undecaprenyl pyrophosphate synthetase family protein / UPP synthetase family protein | chr5:24330662-24331768 FORWARD	-1.07446	No
at1g05700	signalling.receptor kinases.misc	30.2.99	leucine-rich repeat protein kinase, putative | chr1:1709796-1713245 FORWARD	-1.06981	No
at2g36710	cell wall.pectin*esterases.PME	10.8.1	pectinesterase family protein | chr2:15389466-15391251 REVERSE	-1.06033	Promoter
at2g21220	hormone metabolism.auxin.induced-regulated-responsive-activated	17.2.3	auxin-responsive protein, putative | chr2:9089326-9089813 FORWARD	-1.05287	3'
at5g14470	cell wall.precursor synthesis.sugar kinases.glucuronic acid kinase	10.1.30.3	GHMP kinase-related | chr5:4662803-4664647 REVERSE	-1.03244	No
at4g02075	protein.degradation.ubiquitin.E3.RING	29.5.11.4.2	PIT1 | PIT1 (pitchoun 1); protein binding / zinc ion binding | chr4:913419-916476 REVERSE	-1.02137	Promoter & introns
at5g65800	hormone metabolism.ethylene.synthesis-degradation.1-aminocyclopropane-1-carboxylate synthase	17.5.1.1	ACS5, CIN5, ETO2, ATACS5 | ACS5 (ACC SYNTHASE 5); 1-aminocyclopropane-1-carboxylate synthase | chr5:26330746-26332812 REVERSE	1.00019
at4g04710	signalling.calcium	30.3	CPK22 | CPK22; ATP binding / calcium ion binding / calmodulin-dependent protein kinase/ kinase/ protein kinase/ protein serine/threonine kinase | chr4:2389598-2392887 REVERSE	1.00556
at3g55500	cell wall.modification	10.7	ATEXPA16, EXP16, ATEXP16, ATHEXP ALPHA 1.7 | ATEXPA16 (ARABIDOPSIS THALIANA EXPANSIN A16) | chr3:20574831-20576182 REVERSE	1.00692
at5g48945	stress.biotic.PR-proteins	20.1.7	LCR46 | LCR46 (Low-molecular-weight cysteine-rich 46) | chr5:19844778-19845518 FORWARD	1.01821
at3g54940	protein.degradation.cysteine protease	29.5.3	cysteine-type endopeptidase/ cysteine-type peptidase | chr3:20354351-20356318 FORWARD	1.09379
at2g47880	redox.glutaredoxins	21.4	glutaredoxin family protein | chr2:19605040-19605671 FORWARD	1.1053
at2g20750	cell wall.modification	10.7	ATEXPB1, EXPB1, ATHEXP BETA 1.5 | ATEXPB1 (ARABIDOPSIS THALIANA EXPANSIN B1) | chr2:8941119-8942689 FORWARD	1.18259
at5g11190	RNA.regulation of transcription.AP2/EREBP, APETALA2/Ethylene-responsive element binding protein family	27.3.3	SHN3 | SHN3 (shine3); DNA binding / transcription factor | chr5:3564976-3566051 FORWARD	1.18723
at1g14100	cell wall.hemicellulose synthesis	10.3	FUT8 | FUT8 (FUCOSYLTRANSFERASE 8); galactoside 2-alpha-L-fucosyltransferase | chr1:4827961-4829587 FORWARD	1.21358
at3g49970	signalling.light	30.11	phototropic-responsive protein, putative | chr3:18527216-18529066 REVERSE	1.27024
at4g22217	stress.biotic.PR-proteins.plant defensins	20.1.7.12	Encodes a defensin-like (DEFL) family protein. | chr4:11758608-11759072 FORWARD	1.3332
at3g18330	protein.degradation.ubiquitin.E3.SCF.FBOX	29.5.11.4.3.2	F-box family protein | chr3:6291127-6292257 REVERSE	1.84507
45/99 = 45.4% downregulated genes have promoter TE
15/99 = 15.2% downregulated genes have 3' TE
3/99 = 3% downregulated genes have genebody TE

## Sheet: Table S5
Table S5. All stress response genes identified from the 348 differentially expressed genes in rdd.
SEQID	logFC	Functional description	Based on NetGenMap	Based on TAIR10 gene annotation	SYMBOLS	DESCRIPTION	REGION	Based on NetGenMap2	Based on TAIR10 gene annotation3
AT5G38550	-4.3556	jacalin lectin family protein		oxidative stress		jacalin lectin family protein	chr5:15432781-15435779 REVERSE		oxidative stress
AT1G58602	-4.2811	ATP binding / protein binding	response to stress			ATP binding / protein binding	chr1:21746373-21764969 FORWARD	response to stress
AT4G04570	-4.17153	protein kinase family protein		pathogen responsive		protein kinase family protein	chr4:2289959-2292755 FORWARD		pathogen responsive
AT3G53300	-3.80409	CYP71B31; electron carrier/ heme binding / iron ion binding / monooxygenase/ oxygen binding		oxidation-reduction process	CYP71B31	CYP71B31; electron carrier/ heme binding / iron ion binding / monooxygenase/ oxygen binding	chr3:19760475-19762357 FORWARD		oxidation-reduction process
AT5G45890	-3.77326	SAG12 (SENESCENCE-ASSOCIATED GENE 12); cysteine-type peptidase		response to fungus, etc	SAG12	SAG12 (SENESCENCE-ASSOCIATED GENE 12); cysteine-type peptidase	chr5:18613259-18614930 FORWARD		response to fungus, etc
AT5G23960	-3.71356	TPS21 (TERPENE SYNTHASE 21); (-)-E-beta-caryophyllene synthase/ alpha-humulene synthase		response to herbivore	ATTPS21, TPS21	TPS21 (TERPENE SYNTHASE 21); (-)-E-beta-caryophyllene synthase/ alpha-humulene synthase	chr5:8092969-8095128 FORWARD		response to herbivore
AT4G33720	-3.54	pathogenesis-related protein, putative		pathogen responsive		pathogenesis-related protein, putative	chr4:16182752-16183533 FORWARD		pathogen responsive
AT1G62760	-3.28839	invertase/pectin methylesterase inhibitor family protein				invertase/pectin methylesterase inhibitor family protein	chr1:23237574-23238512 REVERSE
AT5G24210	-3.22151	lipase class 3 family protein		Stress-responsive		lipase class 3 family protein	chr5:8217335-8219619 FORWARD		Stress-responsive
AT3G46370	-3.18123	leucine-rich repeat protein kinase, putative				leucine-rich repeat protein kinase, putative	chr3:17051955-17055514 FORWARD
AT2G45580	-3.12799	CYP76C3; electron carrier/ heme binding / iron ion binding / monooxygenase/ oxygen binding		oxidation-reduction process	CYP76C3	CYP76C3; electron carrier/ heme binding / iron ion binding / monooxygenase/ oxygen binding	chr2:18782325-18784347 REVERSE		oxidation-reduction process
AT1G65450	-2.97082	transferase family protein				transferase family protein	chr1:24317864-24319064 FORWARD
AT2G43290	-2.75861	MSS3 (multicopy suppressors of snf4 deficiency in yeast 3); calcium ion binding		cold responsive	MSS3	MSS3 (multicopy suppressors of snf4 deficiency in yeast 3); calcium ion binding	chr2:17991052-17992047 REVERSE		cold responsive
AT1G61680	-2.74331	TPS14 (TERPENE SYNTHASE 14); S-linalool synthase			TPS14, ATTPS14	TPS14 (TERPENE SYNTHASE 14); S-linalool synthase	chr1:22772455-22774687 REVERSE
AT5G08250	-2.73675	cytochrome P450 family protein		oxidation-reduction process		cytochrome P450 family protein	chr5:2653579-2655732 REVERSE		oxidation-reduction process
AT1G08940	-2.69703	phosphoglycerate/bisphosphoglycerate mutase family protein		responsive to cyclopentenone stimulus		phosphoglycerate/bisphosphoglycerate mutase family protein	chr1:2877692-2879169 FORWARD		responsive to cyclopentenone stimulus
AT5G39160	-2.577	germin-like protein (GLP2a) (GLP5a)		pathogen responsive		germin-like protein (GLP2a) (GLP5a)	chr5:15679014-15680002 REVERSE		pathogen responsive
AT1G72416	-2.54935	heat shock protein binding				heat shock protein binding	chr1:27258856-27260291 REVERSE
AT2G15040	-2.53829	pseudogene, disease resistance protein-related, low similarity to disease resistance protein Cf-2.1 (Lycopersicon pimpinellifolium)			AtRLP18	pseudogene, disease resistance protein-related, low similarity to disease resistance protein Cf-2.1 (Lycopersicon pimpinellifolium) GI:1184075; contains Pfam profile PF00560: Leucine Rich Repeat; blastp match of 38% identity and 4.4e-96 P-value to GP	1184075
AT2G14900	-2.44791	gibberellin-regulated family protein		response to gibberellin stimulus		gibberellin-regulated family protein	chr2:6404175-6405330 FORWARD		response to gibberellin stimulus
AT5G39110	-2.44417	germin-like protein, putative		Regulated by manganese deficiency		germin-like protein, putative	chr5:15657802-15658584 REVERSE		Regulated by manganese deficiency
AT4G21870	-2.41091	26.5 kDa class P-related heat shock protein (HSP26.5-P)	response to abiotic stimulus, response to stress			26.5 kDa class P-related heat shock protein (HSP26.5-P)	chr4:11603568-11604331 REVERSE	response to abiotic stimulus, response to stress
AT4G34060	-2.40701	DML3 (DEMETER-LIKE PROTEIN 3); DNA N-glycosylase	response to stress		DML3	DML3 (DEMETER-LIKE PROTEIN 3); DNA N-glycosylase	chr4:16314003-16319426 FORWARD	response to stress
AT5G39130	-2.40344	germin-like protein, putative		pathogen responsive		germin-like protein, putative	chr5:15665502-15666444 REVERSE		pathogen responsive
AT5G39190	-2.34433	GER2 (GERMIN-LIKE PROTEIN 2); oxalate oxidase		pathogen responsive	GLP2A, ATGER2, GER2	GER2 (GERMIN-LIKE PROTEIN 2); oxalate oxidase	chr5:15692591-15693581 REVERSE		pathogen responsive
AT5G38005	-2.29573	other RNA		regulated by RdDM		other RNA	chr5:15155067-15156088 FORWARD		regulated by RdDM
AT5G35490	-2.23236	unknown protein		regulated by RdDM	ATMRU1, MRU1	unknown protein	chr5:13689817-13690548 FORWARD		regulated by RdDM
AT1G35140	-2.16969	PHI-1 (PHOSPHATE-INDUCED 1)		phosphate induced	PHI-1, EXL7	PHI-1 (PHOSPHATE-INDUCED 1)	chr1:12851997-12853128 FORWARD		phosphate induced
AT5G40350	-2.14824	MYB24 (myb domain protein 24); DNA binding / transcription factor		response to jasmonic acid stimulus	MYB24, AtMYB24	MYB24 (myb domain protein 24); DNA binding / transcription factor	chr5:16138544-16141134 REVERSE		response to jasmonic acid stimulus
AT3G55870	-2.14228	anthranilate synthase, alpha subunit, putative		response to abiotic stresses		anthranilate synthase, alpha subunit, putative	chr3:20730858-20733903 FORWARD		response to abiotic stresses
AT5G12000	-2.13911	kinase	response to stress			kinase	chr5:3873906-3876914 REVERSE	response to stress
AT3G62710	-2.136	cell wall.degradation.cellulases and beta -1,4-glucanases
AT3G27810	-2.13091	ATMYB21 (ARABIDOPSIS THALIANA MYB DOMAIN PROTEIN 21); DNA binding / transcription factor		response to jasmonic acid stimulus	ATMYB21, ATMYB3, MYB21	ATMYB21 (ARABIDOPSIS THALIANA MYB DOMAIN PROTEIN 21); DNA binding / transcription factor	chr3:10307421-10310308 FORWARD		response to jasmonic acid stimulus
AT1G14420	-2.129	cell wall.degradation.pectate lyases and polygalacturonases
AT1G55560	-2.12833	sks14 (SKU5 Similar 14); copper ion binding / oxidoreductase		oxidation-reduction process	sks14	sks14 (SKU5 Similar 14); copper ion binding / oxidoreductase	chr1:20754321-20756656 REVERSE		oxidation-reduction process
AT3G10010	-2.11033	DML2 (DEMETER-LIKE 2); 4 iron, 4 sulfur cluster binding / catalytic/ endonuclease	response to stress		DML2	DML2 (DEMETER-LIKE 2); 4 iron, 4 sulfur cluster binding / catalytic/ endonuclease	chr3:3081814-3088195 REVERSE	response to stress
AT4G07820	-2.08563	pathogenesis-related protein, putative		pathogen responsive		pathogenesis-related protein, putative	chr4:4636764-4637450 REVERSE		pathogen responsive
AT4G18596	-2.063	stress.abiotic.unspecified
AT1G13470	-2.06286	unknown protein		responsive to various diseases		unknown protein	chr1:4620228-4621580 REVERSE		responsive to various diseases
AT5G39150	-2.06072	germin-like protein, putative		heat and drought stresses		germin-like protein, putative	chr5:15669898-15670808 REVERSE		heat and drought stresses
AT2G40330	-2.00113	Bet v I allergen family protein		response to abiotic and biotic stresses		Bet v I allergen family protein	chr2:16844864-16845934 REVERSE		response to abiotic and biotic stresses
AT1G24520	-1.99872	BCP1		Pathogen response	BCP1	BCP1	chr1:8688629-8689268 FORWARD		Pathogen response
AT5G45880	-1.988	stress.abiotic.unspecified
AT3G47300	-1.98119	SELT (SELT-LIKE PROTEIN PRECURSOR); selenium binding		selenite resistance related	SELT	SELT (SELT-LIKE PROTEIN PRECURSOR); selenium binding	chr3:17428443-17429623 REVERSE		selenite resistance related
AT3G01270	-1.957	cell wall.degradation.pectate lyases and polygalacturonases
AT5G44630	-1.944	secondary metabolism.isoprenoids.terpenoids
AT5G38820	-1.90215	amino acid transporter family protein		response to ethylene stimulus		amino acid transporter family protein	chr5:15543481-15545182 FORWARD		response to ethylene stimulus
AT3G57510	-1.9	cell wall.degradation.pectate lyases and polygalacturonases
AT1G35310	-1.89514	MLP168 (MLP-LIKE PROTEIN 168)	response to biotic stimulus, response to stress		MLP168	MLP168 (MLP-LIKE PROTEIN 168)	chr1:12956159-12957090 REVERSE	response to biotic stimulus, response to stress
AT1G17180	-1.88755	ATGSTU25 (GLUTATHIONE S-TRANSFERASE TAU 25); glutathione transferase		response to cyclopentenone	ATGSTU25	ATGSTU25 (GLUTATHIONE S-TRANSFERASE TAU 25); glutathione transferase	chr1:5872145-5873086 FORWARD		response to cyclopentenone
AT2G47030	-1.88474	VGDH1; enzyme inhibitor/ pectinesterase		cold responsive	VGDH1	VGDH1; enzyme inhibitor/ pectinesterase	chr2:19324233-19326397 REVERSE		cold responsive
AT1G36950	-1.88336	zinc finger protein-related		Pathogen response		zinc finger protein-related	chr1:14009673-14010822 REVERSE		Pathogen response
AT3G05610	-1.863	cell wall.pectin*esterases.PME
AT2G15080	-1.8617	AtRLP19 (Receptor Like Protein 19); kinase/ protein binding	response to stress	bacteria and geminivirus infection responsive	AtRLP19	AtRLP19 (Receptor Like Protein 19); kinase/ protein binding	chr2:6533687-6536995 FORWARD	response to stress	bacteria and geminivirus infection responsive
AT3G17060	-1.838	cell wall.pectin*esterases.PME
AT2G36490	-1.81233	DML1 (DEMETER-LIKE 1); DNA N-glycosylase/ DNA-(apurinic or apyrimidinic site) lyase/ protein binding	response to stress		DML1, ROS1	DML1 (DEMETER-LIKE 1); DNA N-glycosylase/ DNA-(apurinic or apyrimidinic site) lyase/ protein binding	chr2:15308021-15314272 REVERSE	response to stress
AT2G21140	-1.79731	ATPRP2 (PROLINE-RICH PROTEIN 2)		response to geminivirus infection	ATPRP2	ATPRP2 (PROLINE-RICH PROTEIN 2)	chr2:9060625-9062091 REVERSE		response to geminivirus infection
AT3G07820	-1.793	cell wall.degradation.pectate lyases and polygalacturonases
AT5G23970	-1.75805	transferase family protein		Abiotic Stress		transferase family protein	chr5:8096290-8097660 FORWARD		Abiotic Stress
AT5G02360	-1.75163	DC1 domain-containing protein		oxidation-reduction process		DC1 domain-containing protein	chr5:500626-502329 REVERSE		oxidation-reduction process
AT3G01240	-1.73809	unknown protein		cold responsive		unknown protein	chr3:78376-79037 REVERSE		cold responsive
AT1G61563	-1.73725	RALFL8 (ralf-like 8); signal transducer		response to biotic and abiotic stresses	RALFL8	RALFL8 (ralf-like 8); signal transducer	chr1:22714921-22715448 REVERSE		response to biotic and abiotic stresses
AT1G52400	-1.73155	BGLU18 (BETA GLUCOSIDASE 18); catalytic/ cation binding / hydrolase, hydrolyzing O-glycosyl compounds		response to salt stress etc	BGL1, BGLU18	BGLU18 (BETA GLUCOSIDASE 18); catalytic/ cation binding / hydrolase, hydrolyzing O-glycosyl compounds	chr1:19515151-19518211 FORWARD		response to salt stress etc
AT4G35010	-1.729	misc.gluco-, galacto- and mannosidases.beta-galactosidase
AT5G07430	-1.724	cell wall.pectin*esterases.PME
AT4G14080	-1.714	misc.beta 1,3 glucan hydrolases.glucan endo-1,3-beta-glucosidase
AT1G02790	-1.713	cell wall.degradation.pectate lyases and polygalacturonases
AT5G39180	-1.704	stress.abiotic.unspecified
AT2G31500	-1.701	signalling.calcium
AT2G26450	-1.699	cell wall.pectin*esterases.PME
AT3G43860	-1.677	cell wall.degradation.cellulases and beta -1,4-glucanases
AT5G49180	-1.663	cell wall.pectin*esterases.PME
AT2G26150	-1.65687	ATHSFA2; DNA binding / transcription factor	response to abiotic stimulus, response to stress		ATHSFA2, HSFA2	ATHSFA2; DNA binding / transcription factor	chr2:11135682-11137396 FORWARD	response to abiotic stimulus, response to stress
AT4G04540	-1.64708	protein kinase family protein		pathogen responsive		protein kinase family protein	chr4:2259580-2262138 FORWARD		pathogen responsive
AT1G33760	-1.63752	AP2 domain-containing transcription factor, putative		response to stress		AP2 domain-containing transcription factor, putative	chr1:12237878-12238598 FORWARD		response to stress
AT1G62940	-1.633	secondary metabolism.phenylpropanoids
AT5G36220	-1.632	CYP81D1 (CYTOCHROME P450 81D1); electron carrier/ heme binding / iron ion binding / monooxygenase/ oxygen binding		Stress-responsive	CYP81D1, CYP91A1	CYP81D1 (CYTOCHROME P450 81D1); electron carrier/ heme binding / iron ion binding / monooxygenase/ oxygen binding	chr5:14253690-14256033 REVERSE		Stress-responsive
AT5G49870	-1.62121	jacalin lectin family protein		response to stress		jacalin lectin family protein	chr5:20270192-20272548 REVERSE		response to stress
AT3G25170	-1.606	signalling.misc
AT4G39480	-1.60577	CYP96A9 (CYTOCHROME P450 96 A9); electron carrier/ heme binding / iron ion binding / monooxygenase/ oxygen binding		oxidation-reduction process	CYP96A9	CYP96A9 (CYTOCHROME P450 96 A9); electron carrier/ heme binding / iron ion binding / monooxygenase/ oxygen binding	chr4:18362258-18364209 FORWARD		oxidation-reduction process
AT3G03530	-1.55267	NPC4 (NONSPECIFIC PHOSPHOLIPASE C4); hydrolase, acting on ester bonds / phospholipase C		salt-stress responsive	NPC4	NPC4 (NONSPECIFIC PHOSPHOLIPASE C4); hydrolase, acting on ester bonds / phospholipase C	chr3:842499-845043 REVERSE		salt-stress responsive
AT1G13635	-1.50647	methyladenine glycosylase family protein	response to stress			methyladenine glycosylase family protein	chr1:4674247-4675851 FORWARD	response to stress
AT4G01350	-1.48817	protein binding / zinc ion binding		response to chitin		protein binding / zinc ion binding	chr4:560259-562438 FORWARD		response to chitin
AT5G64750	-1.47622	ABR1 (ABA REPRESSOR1); DNA binding / transcription factor	response to abiotic stimulus, response to stress	response to UV light	ABR1	ABR1 (ABA REPRESSOR1); DNA binding / transcription factor	chr5:25891506-25893888 FORWARD	response to abiotic stimulus, response to stress	response to UV light
AT3G15050	-1.47427	IQD10 (IQ-domain 10); calmodulin binding		response to Plum pox virus infection	IQD10	IQD10 (IQ-domain 10); calmodulin binding	chr3:5066879-5067960 REVERSE		response to Plum pox virus infection
AT1G58807	-1.46062	disease resistance protein (CC-NBS-LRR class), putative / PRM1 homolog, putative	response to stress			disease resistance protein (CC-NBS-LRR class), putative / PRM1 homolog, putative	chr1:21780574-21784296 FORWARD	response to stress
AT1G48690	-1.46	hormone metabolism.auxin.induced-regulated-responsive-activated
AT2G02720	-1.448	cell wall.degradation.pectate lyases and polygalacturonases
AT5G26700	-1.44798	germin-like protein, putative		pathogen responsive		germin-like protein, putative	chr5:9308290-9309625 REVERSE		pathogen responsive
AT1G55430	-1.44031	DC1 domain-containing protein		oxidation-reduction process		DC1 domain-containing protein	chr1:20697649-20699622 REVERSE		oxidation-reduction process
AT4G03290	-1.43946	calcium-binding protein, putative	response to abiotic stimulus, response to stress			calcium-binding protein, putative	chr4:1442634-1443499 FORWARD	response to abiotic stimulus, response to stress
AT5G50260	-1.43014	cysteine proteinase, putative		pathogen responsive		cysteine proteinase, putative	chr5:20455317-20457029 FORWARD		pathogen responsive
AT5G20390	-1.43	misc.beta 1,3 glucan hydrolases.glucan endo-1,3-beta-glucosidase
AT1G65390	-1.41692	ATPP2-A5 (ARABIDOPSIS THALIANA PHLOEM PROTEIN 2 A5); carbohydrate binding	response to stress		ATPP2-A5	ATPP2-A5 (ARABIDOPSIS THALIANA PHLOEM PROTEIN 2 A5); carbohydrate binding	chr1:24292490-24294612 FORWARD	response to stress
AT5G55720	-1.41121	pectate lyase family protein				pectate lyase family protein	chr5:22556047-22557725 FORWARD
AT5G44620	-1.39042	CYP706A3; electron carrier/ heme binding / iron ion binding / monooxygenase/ oxygen binding		oxidation-reduction process,	CYP706A3	CYP706A3; electron carrier/ heme binding / iron ion binding / monooxygenase/ oxygen binding	chr5:17997779-17999558 REVERSE		oxidation-reduction process,
AT2G20870	-1.378	cell wall.cell wall proteins		response to ethylene?					response to ethylene?
AT5G45340	-1.37146	CYP707A3; (+)-abscisic acid 8'-hydroxylase/ oxygen binding	response to abiotic stimulus, response to stress	response to water deprivation	CYP707A3	CYP707A3; (+)-abscisic acid 8'-hydroxylase/ oxygen binding	chr5:18368680-18370991 REVERSE	response to abiotic stimulus, response to stress	response to water deprivation
AT5G24860	-1.36135	FPF1 (FLOWERING PROMOTING FACTOR 1)		response to gibberellin stimulus	FPF1	FPF1 (FLOWERING PROMOTING FACTOR 1)	chr5:8541778-8542449 FORWARD		response to gibberellin stimulus
AT4G01980	-1.352	RNA.regulation of transcription.MYB domain transcription factor family
AT1G61800	-1.34756	GPT2; antiporter/ glucose-6-phosphate transmembrane transporter		response to nematode	GPT2	GPT2; antiporter/ glucose-6-phosphate transmembrane transporter	chr1:22824440-22826774 FORWARD		response to nematode
AT2G22055	-1.334	signalling.misc
AT3G54720	-1.32958	AMP1 (ALTERED MERISTEM PROGRAM 1); carboxypeptidase/ dipeptidase	response to abiotic stimulus	regulates ABA response	AMP1, COP2, HPT, PT	AMP1 (ALTERED MERISTEM PROGRAM 1); carboxypeptidase/ dipeptidase	chr3:20254725-20257848 REVERSE	response to abiotic stimulus	regulates ABA response
AT4G00070	-1.30711	INVOLVED IN: biological_process unknown; LOCATED IN: cellular_component unknown; CONTAINS InterPro DOMAIN/s: Zinc finger, RING/FYVE/PHD-type (InterPro:IPR013083); BEST Arabidopsis thaliana protein match is: zinc finger protein-related (TAIR:AT1G36950.1); Has 412 Blast hits to 412 proteins in 58 species: Archae - 0; Bacteria - 0; Metazoa - 32; Fungi - 25; Plants - 277; Viruses - 0; Other Eukaryote…		pathogen responsive		INVOLVED IN: biological_process unknown; LOCATED IN: cellular_component unknown; CONTAINS InterPro DOMAIN/s: Zinc finger, RING/FYVE/PHD-type (InterPro:IPR013083); BEST Arabidopsis thaliana protein match is: zinc finger protein-related (TAIR:AT1G36950.1);	chr4:29671-31426 REVERSE		pathogen responsive
AT1G44050	-1.29678	DC1 domain-containing protein		oxidation reduction process		DC1 domain-containing protein	chr1:16739921-16741513 FORWARD		oxidation reduction process
AT1G35210	-1.2962	unknown protein		response to UV-B		unknown protein	chr1:12896652-12897402 REVERSE		response to UV-B
AT3G12000	-1.281	signalling.receptor kinases.S-locus glycoprotein like
AT1G55390	-1.27144	DC1 domain-containing protein		oxidation-reduction process		DC1 domain-containing protein	chr1:20680876-20683043 REVERSE		oxidation-reduction process
AT5G09730	-1.27053	BXL3 (beta-xylosidase 3); hydrolase, hydrolyzing O-glycosyl compounds			BXL3, ATBXL3, XYL3, ATBX3, BX3	BXL3 (beta-xylosidase 3); hydrolase, hydrolyzing O-glycosyl compounds	chr5:3015247-3018262 REVERSE
AT3G43120	-1.26519	auxin-responsive protein-related		response to auxin stimulus		auxin-responsive protein-related	chr3:15094083-15095512 FORWARD		response to auxin stimulus
AT1G58848	-1.26492	ATP binding / protein binding	response to stress			ATP binding / protein binding	chr1:21791783-21797050 FORWARD	response to stress
AT1G52110	-1.263	misc.myrosinases-lectin-jacalin
AT3G44630	-1.26125	disease resistance protein RPP1-WsB-like (TIR-NBS-LRR class), putative	response to stress			disease resistance protein RPP1-WsB-like (TIR-NBS-LRR class), putative	chr3:16195984-16200595 FORWARD	response to stress
AT3G20520	-1.25429	SVL3 (SHV3-LIKE 3); glycerophosphodiester phosphodiesterase/ phosphoric diester hydrolase		salt-stress responsive	SVL3	SVL3 (SHV3-LIKE 3); glycerophosphodiester phosphodiesterase/ phosphoric diester hydrolase	chr3:7162828-7165859 FORWARD		salt-stress responsive
AT1G60110	-1.25333	EXPRESSED IN: cultured cell; CONTAINS InterPro DOMAIN/s: Mannose-binding lectin (InterPro:IPR001229); BEST Arabidopsis thaliana protein match is: jacalin lectin family protein (TAIR:AT1G60130.1); Has 1392 Blast hits to 461 proteins in 29 species: Archae - 0; Bacteria - 0; Metazoa - 0; Fungi - 0; Plants - 1390; Viruses - 0; Other Eukaryotes - 2 (source: NCBI BLink).		Regulated by RdDM		EXPRESSED IN: cultured cell; CONTAINS InterPro DOMAIN/s: Mannose-binding lectin (InterPro:IPR001229); BEST Arabidopsis thaliana protein match is: jacalin lectin family protein (TAIR:AT1G60130.1); Has 1392 Blast hits to 461 proteins in 29 species: Archae	chr1:22168502-22170649 FORWARD		Regulated by RdDM
AT2G42990	-1.252	misc.GDSL-motif lipase
AT4G16540	-1.25089	heat shock protein-related		response to heat shock		heat shock protein-related	chr4:9316023-9317153 REVERSE		response to heat shock
AT1G01460	-1.248	signalling.phosphinositides.phosphatidylinositol-4-phosphate 5-kinase
AT1G68320	-1.2417	MYB62 (myb domain protein 62); DNA binding / transcription factor		response to salicylic acid stimulus	MYB62, AtMYB62, BW62B, BW62C	MYB62 (myb domain protein 62); DNA binding / transcription factor	chr1:25603842-25605096 FORWARD		response to salicylic acid stimulus
AT3G50260	-1.24	CEJ1 (COOPERATIVELY REGULATED BY ETHYLENE AND JASMONATE 1); DNA binding / transcription factor		response to bacterium etc	CEJ1, ATERF#011	CEJ1 (COOPERATIVELY REGULATED BY ETHYLENE AND JASMONATE 1); DNA binding / transcription factor	chr3:18634576-18635398 FORWARD		response to bacterium etc
AT1G29020	-1.239	signalling.calcium
AT1G58430	-1.234	misc.GDSL-motif lipase
AT1G20130	-1.22718	hydrolase, acting on ester bonds / lipase/ structural constituent of cell wall		could be involved in salt stress response		hydrolase, acting on ester bonds / lipase/ structural constituent of cell wall	chr1:6977885-6980241 FORWARD		could be involved in salt stress response
AT1G02190	-1.22059	CER1 protein, putative		oxidation-reduction process		CER1 protein, putative	chr1:415079-418010 FORWARD		oxidation-reduction process
AT5G20810	-1.19203	auxin-responsive protein, putative / small auxin up RNA (SAUR_B)		response to auxin stimulus		auxin-responsive protein, putative / small auxin up RNA (SAUR_B)	chr5:7043898-7045711 FORWARD		response to auxin stimulus
AT2G33830	-1.18165	dormancy/auxin associated family protein		response to geminivirus infection		dormancy/auxin associated family protein	chr2:14309484-14310339 REVERSE		response to geminivirus infection
AT5G33370	-1.17346	GDSL-motif lipase/hydrolase family protein				GDSL-motif lipase/hydrolase family protein	chr5:12602468-12604764 REVERSE
AT1G65480	-1.16581	FT (FLOWERING LOCUS T); phosphatidylethanolamine binding / protein binding	response to abiotic stimulus		FT	FT (FLOWERING LOCUS T); phosphatidylethanolamine binding / protein binding	chr1:24331428-24333934 FORWARD	response to abiotic stimulus
AT3G28899	-1.16123	unknown protein		regulated by RdDM		unknown protein	chr3:10902327-10902515 FORWARD		regulated by RdDM
AT3G62150	-1.15569	PGP21 (P-GLYCOPROTEIN 21); ATPase, coupled to transmembrane movement of substances		gamma irradiation responsive	PGP21	PGP21 (P-GLYCOPROTEIN 21); ATPase, coupled to transmembrane movement of substances	chr3:23008755-23013579 REVERSE		gamma irradiation responsive
AT3G17980	-1.15475	C2 domain-containing protein		salinity stress tolerance		C2 domain-containing protein	chr3:6152121-6153434 FORWARD		salinity stress tolerance
AT4G08040	-1.14971	ACS11; 1-aminocyclopropane-1-carboxylate synthase		regulated by RdDM	ACS11	ACS11; 1-aminocyclopropane-1-carboxylate synthase	chr4:4887112-4888939 FORWARD		regulated by RdDM
AT3G02970	-1.145	signalling.in sugar and nutrient physiology
AT3G47350	-1.13781	short-chain dehydrogenase/reductase (SDR) family protein			AtHSD2	short-chain dehydrogenase/reductase (SDR) family protein	chr3:17446818-17449206 FORWARD
AT3G01530	-1.131	RNA.regulation of transcription.MYB domain transcription factor family
AT4G24000	-1.13031	ATCSLG2; cellulose synthase/ transferase/ transferase, transferring glycosyl groups		heat and drought stresses	ATCSLG2, CSLG2	ATCSLG2; cellulose synthase/ transferase/ transferase, transferring glycosyl groups	chr4:12462030-12465625 FORWARD		heat and drought stresses
AT4G09420	-1.13016	disease resistance protein (TIR-NBS class), putative	response to stress			disease resistance protein (TIR-NBS class), putative	chr4:5962181-5963791 REVERSE	response to stress
AT5G22430	-1.12974	unknown protein		high calcium responsive		unknown protein	chr5:7433790-7434935 FORWARD		high calcium responsive
AT1G76650	-1.11895	calcium-binding EF hand family protein		response to fungus, response to jasmonic acid stimulus, response to wounding	CML38	calcium-binding EF hand family protein	chr1:28766750-28767517 REVERSE		response to fungus, response to jasmonic acid stimulus, response to wounding
AT4G34850	-1.098	secondary metabolism.flavonoids.chalcones
AT4G03050	-1.09672	AOP3; iron ion binding / oxidoreductase		oxidation-reduction process	AOP3	AOP3; iron ion binding / oxidoreductase	chr4:1344212-1346411 FORWARD		oxidation-reduction process
AT5G48400	-1.09149	ATGLR1.2; intracellular ligand-gated ion channel	response to abiotic stimulus		ATGLR1.2, GLR1.2	ATGLR1.2; intracellular ligand-gated ion channel	chr5:19616244-19619246 FORWARD	response to abiotic stimulus
AT2G01910	-1.08032	ATMAP65-6; microtubule binding		salt-stress related	ATMAP65-6, MAP65-6	ATMAP65-6; microtubule binding	chr2:416911-420587 FORWARD		salt-stress related
AT4G37610	-1.07833	BT5 (BTB AND TAZ DOMAIN PROTEIN 5); protein binding / transcription regulator		response to cold etc	BT5	BT5 (BTB AND TAZ DOMAIN PROTEIN 5); protein binding / transcription regulator	chr4:17670481-17672353 REVERSE		response to cold etc
AT3G30775	-1.07694	ERD5 (EARLY RESPONSIVE TO DEHYDRATION 5); proline dehydrogenase	response to stress	EARLY RESPONSIVE TO DEHYDRATION	ERD5, PRODH, AT-POX, ATPOX, ATPDH, PRO1	ERD5 (EARLY RESPONSIVE TO DEHYDRATION 5); proline dehydrogenase	chr3:12448636-12451248 REVERSE	response to stress	EARLY RESPONSIVE TO DEHYDRATION
AT5G60510	-1.07446	undecaprenyl pyrophosphate synthetase family protein / UPP synthetase family protein		Abiotic Stress		undecaprenyl pyrophosphate synthetase family protein / UPP synthetase family protein	chr5:24330662-24331768 FORWARD		Abiotic Stress
AT2G19800	-1.07444	MIOX2 (MYO-INOSITOL OXYGENASE 2); inositol oxygenase		oxidation reduction process	MIOX2	MIOX2 (MYO-INOSITOL OXYGENASE 2); inositol oxygenase	chr2:8530896-8533508 REVERSE		oxidation reduction process
AT1G05700	-1.06981	leucine-rich repeat protein kinase, putative		response to salt, osmotic, and cold stress		leucine-rich repeat protein kinase, putative	chr1:1709796-1713245 FORWARD		response to salt, osmotic, and cold stress
AT1G24540	-1.0661	CYP86C1; electron carrier/ heme binding / iron ion binding / monooxygenase/ oxygen binding		oxidation-reduction process	CYP86C1	CYP86C1; electron carrier/ heme binding / iron ion binding / monooxygenase/ oxygen binding	chr1:8699751-8701421 FORWARD		oxidation-reduction process
AT2G36710	-1.06	cell wall.pectin*esterases.PME
AT1G19380	-1.05998	unknown protein		responsive to wounding		unknown protein	chr1:6698058-6698824 FORWARD		responsive to wounding
AT1G70720	-1.054	misc.invertase/pectin methylesterase inhibitor family protein
AT2G21220	-1.05287	auxin-responsive protein, putative		response to auxin stimulus		auxin-responsive protein, putative	chr2:9089326-9089813 FORWARD		response to auxin stimulus
AT1G35350	-1.0446	LOCATED IN: integral to membrane; EXPRESSED IN: 18 plant structures; EXPRESSED DURING: 9 growth stages; CONTAINS InterPro DOMAIN/s: EXS, C-terminal (InterPro:IPR004342), SPX, N-terminal (InterPro:IPR004331); BEST Arabidopsis thaliana protein match is: EXS family protein / ERD1/XPR1/SYG1 family protein (TAIR:AT1G26730.1); Has 734 Blast hits to 697 proteins in 158 species: Archae - 0; Bacteria - 21…		response to phosphate starvation		LOCATED IN: integral to membrane; EXPRESSED IN: 18 plant structures; EXPRESSED DURING: 9 growth stages; CONTAINS InterPro DOMAIN/s: EXS, C-terminal (InterPro:IPR004342), SPX, N-terminal (InterPro:IPR004331); BEST Arabidopsis thaliana protein match is: EX	chr1:12981251-12984583 REVERSE		response to phosphate starvation
AT1G14780	-1.02671	FUNCTIONS IN: molecular_function unknown; INVOLVED IN: biological_process unknown; LOCATED IN: cellular_component unknown; EXPRESSED IN: 13 plant structures; EXPRESSED DURING: 6 growth stages; CONTAINS InterPro DOMAIN/s: Membrane attack complex component/perforin/complement C9 (InterPro:IPR001862); BEST Arabidopsis thaliana protein match is: unknown protein (TAIR:AT4G24290.2); Has 119 Blast hits …		defense responses		FUNCTIONS IN: molecular_function unknown; INVOLVED IN: biological_process unknown; LOCATED IN: cellular_component unknown; EXPRESSED IN: 13 plant structures; EXPRESSED DURING: 6 growth stages; CONTAINS InterPro DOMAIN/s: Membrane attack complex component	chr1:5090990-5094152 FORWARD		defense responses
AT5G05440	-1.02341	unknown protein	response to biotic stimulus, response to stress	ABA signalling pathway		unknown protein	chr5:1609250-1610446 FORWARD	response to biotic stimulus, response to stress	ABA signalling pathway
AT5G62360	-1.01913	invertase/pectin methylesterase inhibitor family protein		pathogen responsive		invertase/pectin methylesterase inhibitor family protein	chr5:25040649-25041462 FORWARD		pathogen responsive
AT1G80160	-1.01242	lactoylglutathione lyase family protein / glyoxalase I family protein		response to water deprivation		lactoylglutathione lyase family protein / glyoxalase I family protein	chr1:30151003-30152190 FORWARD		response to water deprivation
AT1G02660	-1.00953	lipase class 3 family protein		Stress-responsive		lipase class 3 family protein	chr1:571955-574981 REVERSE		Stress-responsive
AT1G57990	-1.00655	ATPUP18; purine transmembrane transporter		oxidative responsive	ATPUP18	ATPUP18; purine transmembrane transporter	chr1:21441505-21442920 REVERSE		oxidative responsive
AT5G65800	1.00019	ACS5 (ACC SYNTHASE 5); 1-aminocyclopropane-1-carboxylate synthase		response to cytokinin stimulus	ACS5, CIN5, ETO2, ATACS5	ACS5 (ACC SYNTHASE 5); 1-aminocyclopropane-1-carboxylate synthase	chr5:26330746-26332812 REVERSE		response to cytokinin stimulus
AT4G04710	1.006	signalling.calcium		pathogen responsive					pathogen responsive
AT3G55500	1.00692	ATEXPA16 (ARABIDOPSIS THALIANA EXPANSIN A16)		could be regulated by salt stress	ATEXPA16, EXP16, ATEXP16, ATHEXP ALPHA 1.7	ATEXPA16 (ARABIDOPSIS THALIANA EXPANSIN A16)	chr3:20574831-20576182 REVERSE		could be regulated by salt stress
AT2G44570	1.014	misc.gluco-, galacto- and mannosidases.endoglucanase
AT4G32280	1.01539	IAA29 (INDOLE-3-ACETIC ACID INDUCIBLE 29); transcription factor	response to abiotic stimulus	response to auxin stimulus, response to cyclopentenone	IAA29	IAA29 (INDOLE-3-ACETIC ACID INDUCIBLE 29); transcription factor	chr4:15583387-15584769 FORWARD	response to abiotic stimulus	response to auxin stimulus, response to cyclopentenone
AT4G35720	1.01569	unknown protein		could be regulated by salt stress		unknown protein	chr4:16927972-16929170 FORWARD		could be regulated by salt stress
AT5G48945	1.01821	LCR46 (Low-molecular-weight cysteine-rich 46)	response to stress		LCR46	LCR46 (Low-molecular-weight cysteine-rich 46)	chr5:19844778-19845518 FORWARD	response to stress
AT3G51810	1.04587	EM1 (LATE EMBRYOGENESIS ABUNDANT 1)		response to abscisic acid stimulus, response to freezing,	ATEM1, GEA1, AT3, EM1	EM1 (LATE EMBRYOGENESIS ABUNDANT 1)	chr3:19214748-19215831 FORWARD		response to abscisic acid stimulus, response to freezing,
AT3G12750	1.08805	ZIP1 (ZINC TRANSPORTER 1 PRECURSOR); zinc ion transmembrane transporter		response to iron ion starvation	ZIP1	ZIP1 (ZINC TRANSPORTER 1 PRECURSOR); zinc ion transmembrane transporter	chr3:4051651-4053201 REVERSE		response to iron ion starvation
AT3G15670	1.09164	late embryogenesis abundant protein, putative / LEA protein, putative		could be regulated by various stresses		late embryogenesis abundant protein, putative / LEA protein, putative	chr3:5309886-5310988 REVERSE		could be regulated by various stresses
AT2G47880	1.1053	glutaredoxin family protein		pathogen responsive		glutaredoxin family protein	chr2:19605040-19605671 FORWARD		pathogen responsive
AT1G10970	1.11758	ZIP4 (ZINC TRANSPORTER 4 PRECURSOR); cation transmembrane transporter/ copper ion transmembrane transporter		response to zinc deficiency in the root and shoot	ZIP4, ATZIP4	ZIP4 (ZINC TRANSPORTER 4 PRECURSOR); cation transmembrane transporter/ copper ion transmembrane transporter	chr1:3665087-3667139 REVERSE		response to zinc deficiency in the root and shoot
AT5G37630	1.13006	EMB2656 (EMBRYO DEFECTIVE 2656); binding		response to heat	EMB2656	EMB2656 (EMBRYO DEFECTIVE 2656); binding	chr5:14947330-14952765 FORWARD		response to heat
AT1G80080	1.13148	TMM (TOO MANY MOUTHS); protein binding / receptor		response to abscisic acid stimulus, response to molecule of bacterial origin	TMM, AtRLP17	TMM (TOO MANY MOUTHS); protein binding / receptor	chr1:30128005-30129591 REVERSE		response to abscisic acid stimulus, response to molecule of bacterial origin
AT2G20750	1.183	cell wall.modification		HORMONE OR SALT STRESS SENSITIVITY					HORMONE OR SALT STRESS SENSITIVITY
AT5G11190	1.18723	SHN3 (shine3); DNA binding / transcription factor		ethylene response factor	SHN3	SHN3 (shine3); DNA binding / transcription factor	chr5:3564976-3566051 FORWARD		ethylene response factor
AT1G14100	1.214	cell wall.hemicellulose synthesis
AT5G07330	1.24387	unknown protein		response to heat, response to high light intensity, response to hydrogen peroxide		unknown protein	chr5:2315980-2316874 FORWARD		response to heat, response to high light intensity, response to hydrogen peroxide
AT3G49970	1.27024	phototropic-responsive protein, putative	response to abiotic stimulus			phototropic-responsive protein, putative	chr3:18527216-18529066 REVERSE	response to abiotic stimulus
AT5G65080	1.28823	MAF5 (MADS AFFECTING FLOWERING 5); transcription factor	response to abiotic stimulus, response to stress		MAF5, AGL68	MAF5 (MADS AFFECTING FLOWERING 5); transcription factor	chr5:25997650-26002211 FORWARD	response to abiotic stimulus, response to stress
AT4G22217	1.333	stress.biotic.PR-proteins.plant defensins
AT2G18540	1.36654	cupin family protein		response to Plum pox virus infection		cupin family protein	chr2:8042382-8045008 REVERSE		response to Plum pox virus infection
AT4G28520	1.6852	CRU3 (CRUCIFERIN 3); nutrient reservoir		response to abscisic acid stimulus, response to freezing	CRU3, CRC	CRU3 (CRUCIFERIN 3); nutrient reservoir	chr4:14087556-14089796 FORWARD		response to abscisic acid stimulus, response to freezing
AT3G55310	1.738	misc.short chain dehydrogenase/reductase (SDR)
AT5G44120	2.61754	CRA1 (CRUCIFERINA); nutrient reservoir		response to abscisic acid stimulus	CRA1, ATCRA1, CRU1	CRA1 (CRUCIFERINA); nutrient reservoir	chr5:17756264-17758275 REVERSE		response to abscisic acid stimulus
Total stress response genes:
Up=25	Down=160
logFC= Fold change (rdd:Col-0) in log2
Red = from NetGenMap
Purple = from TAIR 10 gene annotation information
Green = identified in MapMap analysis alone
Shaded= Identified in MapMan analysis but overlapped with one or both of the other two analyses

## Sheet: Table S6
Table S6. Differentially expressed genes between nrpd1 and Col-0
Gene ID	log2 Fold Change (nrpd1:Col-0)
AT1G01190	1.83848
AT1G01310	-1.586
AT1G01460	-1.81984
AT1G01590	-1.88596
AT1G01660	-1.20745
AT1G01750	-1.52199
AT1G02070	-1.13496
AT1G02190	-2.77654
AT1G02230	1.22725
AT1G02390	-1.48297
AT1G02470	-1.16765
AT1G02570	-2.71178
AT1G02630	-1.23636
AT1G02710	1.35194
AT1G02730	1.21751
AT1G02790	-6.05971
AT1G03050	-2.01904
AT1G03170	-1.0223
AT1G03780	1.0894
AT1G04110	1.87473
AT1G04425	1.57379
AT1G04580	-2.89704
AT1G04800	1.27383
AT1G04920	1.0663
AT1G05030	-1.06016
AT1G05240	-3.142
AT1G05340	-1.11813
AT1G05450	-1.14149
AT1G05575	-1.61522
AT1G05580	-2.94364
AT1G05680	-1.73234
AT1G05700	2.12624
AT1G05990	-2.43523
AT1G06120	1.1144
AT1G06260	-1.33052
AT1G06280	-1.14954
AT1G06350	-1.17515
AT1G06660	1.12392
AT1G06830	1.91639
AT1G07135	-1.76636
AT1G07430	-1.60347
AT1G07550	1.40995
AT1G07985	-1.59306
AT1G08160	1.09668
AT1G08340	-1.35645
AT1G08630	-2.29964
AT1G09240	1.59646
AT1G09350	1.51712
AT1G09500	-2.86829
AT1G09540	-1.22131
AT1G09890	1.13819
AT1G10070	-1.93955
AT1G10260	-1.66785
AT1G10340	1.01969
AT1G10680	1.07513
AT1G11210	-1.57093
AT1G11220	1.25464
AT1G11265	-1.4552
AT1G11545	1.03887
AT1G11770	-2.15677
AT1G11850	1.17011
AT1G12030	-1.31516
AT1G12040	-2.97219
AT1G12294	-1.09124
AT1G12560	-3.22307
AT1G12630	1.40242
AT1G12935	1.64977
AT1G12940	1.26075
AT1G12950	-1.84625
AT1G13607	1.88122
AT1G13608	1.81864
AT1G13635	-2.79324
AT1G14250	-1.10913
AT1G14420	-2.14318
AT1G14430	1.37796
AT1G14700	1.0083
AT1G15010	-1.96643
AT1G15360	-1.41524
AT1G15520	-2.60947
AT1G15550	1.36656
AT1G15825	1.28848
AT1G16330	1.04426
AT1G16390	1.44632
AT1G16440	-1.74104
AT1G16630	1.02836
AT1G17380	-1.77475
AT1G17744	-1.27707
AT1G18140	1.17029
AT1G18250	1.21897
AT1G18265	-1.35468
AT1G18300	-1.48291
AT1G18420	-1.63378
AT1G18710	-1.02067
AT1G18830	2.71433
AT1G18930	1.82333
AT1G18970	1.5349
AT1G19180	-1.46599
AT1G19900	1.69794
AT1G19940	-1.93942
AT1G19960	1.20555
AT1G20060	1.05894
AT1G20130	-3.95195
AT1G20510	-1.43158
AT1G21326	-1.11798
AT1G21810	1.15459
AT1G21890	1.03729
AT1G21945	-1.09351
AT1G22480	-4.22208
AT1G22570	-1.12241
AT1G22900	1.03029
AT1G22990	-1.37028
AT1G23050	-1.01742
AT1G23205	1.14727
AT1G23240	-1.45737
AT1G23570	-1.02521
AT1G23590	-1.63683
AT1G23710	-1.22847
AT1G23730	-1.79572
AT1G23790	1.07986
AT1G24260	-1.67767
AT1G24370	1.19914
AT1G24420	1.28335
AT1G24520	-2.55871
AT1G24792	1.19555
AT1G24879	1.04383
AT1G25209	1.05441
AT1G25240	-1.27
AT1G25330	-1.63368
AT1G25400	-1.49181
AT1G25560	-1.31217
AT1G26200	1.25367
AT1G26250	1.54008
AT1G26360	-1.12412
AT1G26762	-1.42003
AT1G27140	-2.26575
AT1G27380	-2.7947
AT1G27710	-2.29614
AT1G27730	-2.76778
AT1G27740	-1.59456
AT1G28000	3.20703
AT1G28010	1.50473
AT1G28190	-1.28193
AT1G28330	-1.03485
AT1G28370	-2.16614
AT1G29020	1.01932
AT1G29075	-1.13311
AT1G29100	1.18547
AT1G29140	-2.5325
AT1G30220	-1.66526
AT1G30350	-3.03639
AT1G30515	1.26152
AT1G30795	-2.17551
AT1G30800	-1.25177
AT1G30850	-1.61888
AT1G30870	-3.27297
AT1G31140	1.15588
AT1G31690	2.08694
AT1G32350	-2.88369
AT1G32510	1.13887
AT1G32540	-1.02253
AT1G32770	-5.36016
AT1G32830	1.50871
AT1G32920	-1.51085
AT1G32928	-1.4075
AT1G33055	-1.1277
AT1G33340	1.08478
AT1G33430	-1.17964
AT1G33760	-2.31819
AT1G33770	1.09346
AT1G33800	-1.03466
AT1G33811	1.09938
AT1G33840	4.35729
AT1G33960	2.42317
AT1G33970	-1.21822
AT1G34245	1.17811
AT1G34330	-1.30198
AT1G34355	1.23586
AT1G34510	-2.78477
AT1G35210	-1.63919
AT1G35290	-1.50529
AT1G35310	-2.38778
AT1G35730	3.43041
AT1G36305	1.87053
AT1G36610	1.22889
AT1G36675	2.54432
AT1G36680	4.92855
AT1G36720	2.69747
AT1G36920	1.591
AT1G42605	2.80484
AT1G43205	1.81628
AT1G43230	1.5899
AT1G43444	1.4866
AT1G43590	-2.13283
AT1G43640	-1.15692
AT1G43883	-1.12382
AT1G44110	1.03952
AT1G44542	-2.99768
AT1G45145	-1.01955
AT1G45165	-1.29776
AT1G45211	-1.15183
AT1G47405	1.01896
AT1G48580	-1.14325
AT1G48660	1.82783
AT1G48710	-1.34809
AT1G48720	-1.65178
AT1G48930	-2.57543
AT1G49030	1.50999
AT1G49860	1.57725
AT1G49870	1.1714
AT1G50180	1.20058
AT1G50750	-1.07865
AT1G51055	1.20327
AT1G51790	1.02685
AT1G51890	1.22262
AT1G52000	-1.33301
AT1G52030	-1.0479
AT1G52690	-1.20564
AT1G52855	-1.06349
AT1G52890	-3.19965
AT1G53140	1.05638
AT1G53680	-1.09341
AT1G53690	2.10745
AT1G53885	-1.43742
AT1G54020	-2.23308
AT1G54070	-1.05142
AT1G54280	-1.41433
AT1G54926	-1.79025
AT1G54940	-1.14301
AT1G54970	-2.31301
AT1G55290	-1.9716
AT1G55380	1.11256
AT1G55560	-4.65746
AT1G55570	-2.81939
AT1G56100	2.32945
AT1G57590	-1.0841
AT1G57620	-1.35966
AT1G57750	-7.04003
AT1G57990	-1.00827
AT1G58120	-2.91153
AT1G58140	-1.48337
AT1G58370	1.01158
AT1G58430	-2.77255
AT1G58643	1.63552
AT1G59725	-1.4778
AT1G59770	2.65266
AT1G59920	3.43911
AT1G59930	5.45648
AT1G60110	3.0777
AT1G60190	-1.99008
AT1G60590	1.25581
AT1G60720	1.82408
AT1G61080	-1.57739
AT1G61110	-2.56186
AT1G61120	-2.17225
AT1G61230	-1.26759
AT1G61563	-3.36462
AT1G61566	-1.55455
AT1G61680	-4.15093
AT1G61800	-1.3305
AT1G61810	-2.5548
AT1G61860	-1.3406
AT1G61920	3.00902
AT1G61950	-1.58462
AT1G62280	3.15904
AT1G62360	-1.64505
AT1G62420	-1.27759
AT1G62835	1.48486
AT1G62940	-2.35941
AT1G62980	-3.26236
AT1G63020	-1.36101
AT1G63100	1.11672
AT1G63450	-2.29166
AT1G63600	-2.03374
AT1G63910	-3.17358
AT1G64110	-1.82082
AT1G65870	1.3488
AT1G65875	-3.19411
AT1G65880	-1.09642
AT1G66090	-1.01219
AT1G66100	1.00206
AT1G66120	-3.67878
AT1G66210	-1.55158
AT1G66570	-1.49276
AT1G66850	-1.47887
AT1G66960	-3.48942
AT1G67110	1.26865
AT1G67265	-1.06761
AT1G67290	-2.29761
AT1G67970	-1.16766
AT1G67990	-1.82866
AT1G68170	-1.15394
AT1G68200	-2.15237
AT1G68250	-2.91377
AT1G68320	-1.93059
AT1G68390	1.12842
AT1G68800	-1.31801
AT1G68875	-4.6724
AT1G69120	-2.68864
AT1G69180	-1.99063
AT1G69240	-2.1897
AT1G69320	1.08133
AT1G69480	-1.12317
AT1G69500	-1.5599
AT1G69540	-1.28972
AT1G69790	-1.21433
AT1G69840	-1.06244
AT1G69890	-1.13616
AT1G69940	-2.72343
AT1G70460	-2.42739
AT1G70510	-1.13481
AT1G70680	-2.47759
AT1G70720	-2.04392
AT1G71160	-1.08599
AT1G71200	1.82376
AT1G71520	-1.81217
AT1G71690	1.41329
AT1G71870	1.62587
AT1G72100	-1.19487
AT1G72110	-2.7156
AT1G72240	-1.29774
AT1G72260	-3.18563
AT1G72270	1.12758
AT1G72416	-2.71773
AT1G72520	-1.34524
AT1G72900	-1.82885
AT1G72910	-1.20804
AT1G72920	-2.47856
AT1G72940	-1.72862
AT1G73140	-1.11343
AT1G73500	-1.76206
AT1G73540	-1.59684
AT1G73860	-2.01256
AT1G74830	-1.61747
AT1G74930	-1.5006
AT1G75020	-2.03058
AT1G75160	-1.74215
AT1G75590	-1.09055
AT1G75910	-3.42977
AT1G75930	-1.9575
AT1G75940	-3.82039
AT1G76370	-2.08817
AT1G76410	-1.2216
AT1G76470	-2.99757
AT1G76590	-1.45711
AT1G76600	-1.8151
AT1G76650	-2.65229
AT1G76680	-1.446
AT1G76740	1.15887
AT1G77655	1.17606
AT1G78120	1.38309
AT1G78950	-1.5054
AT1G79250	-1.59668
AT1G79480	1.38287
AT1G79840	1.00705
AT1G79860	-1.28754
AT1G79900	-1.03732
AT1G80080	1.20845
AT1G80130	-1.12704
AT1G80160	-1.7014
AT1G80170	-1.87433
AT1G80660	-1.2713
AT1G80840	-2.47193
AT2G01022	2.28789
AT2G01180	-1.13421
AT2G01300	-1.69702
AT2G02200	1.99228
AT2G02490	-2.22584
AT2G02720	-2.1086
AT2G03080	1.38783
AT2G03250	-1.16516
AT2G03570	1.5846
AT2G03720	-2.73168
AT2G03850	-1.43601
AT2G04000	1.25936
AT2G04050	-1.34643
AT2G04070	-1.31798
AT2G04110	-1.48959
AT2G04135	2.66547
AT2G04140	1.94941
AT2G04170	-1.11521
AT2G04450	1.04108
AT2G04460	3.49565
AT2G04670	2.86246
AT2G04970	1.86752
AT2G05510	-1.126
AT2G05850	-2.65001
AT2G05915	-2.80985
AT2G05950	-1.5877
AT2G05995	-1.75128
AT2G06002	-1.68538
AT2G06440	1.34942
AT2G06550	3.34544
AT2G06720	1.6859
AT2G07040	-2.17447
AT2G07260	1.114
AT2G07560	-2.46268
AT2G10175	-1.07682
AT2G10921	1.37417
AT2G10975	3.34117
AT2G10980	3.80857
AT2G11430	1.62171
AT2G11983	1.21305
AT2G12530	-1.2204
AT2G12740	2.57955
AT2G12760	1.26268
AT2G13760	1.80292
AT2G13770	1.24651
AT2G13830	2.10192
AT2G13851	1.80268
AT2G13860	3.12829
AT2G14140	1.67864
AT2G14230	-1.05308
AT2G14580	2.58854
AT2G14610	2.72326
AT2G14650	2.68052
AT2G14820	1.00206
AT2G14960	1.59613
AT2G15029	1.89411
AT2G15030	1.58537
AT2G15040	-2.78734
AT2G15042	-2.52139
AT2G15060	-1.09927
AT2G15145	1.39779
AT2G15590	1.09765
AT2G15800	1.03512
AT2G16230	1.13679
AT2G16310	2.05698
AT2G16320	-1.12701
AT2G16367	-1.17238
AT2G16730	-2.01919
AT2G16910	-2.02218
AT2G17000	-1.61828
AT2G17050	1.12153
AT2G17055	1.59784
AT2G17690	5.27067
AT2G17740	1.15733
AT2G17910	1.31076
AT2G18050	-1.93739
AT2G18540	-1.23506
AT2G18590	-2.43371
AT2G18600	-1.59547
AT2G18800	1.29346
AT2G19070	-1.69726
AT2G19850	4.21081
AT2G19980	1.11047
AT2G20520	-1.67377
AT2G20620	2.02233
AT2G20750	1.0431
AT2G20870	-3.38275
AT2G21490	-2.09934
AT2G21650	2.64104
AT2G21820	-1.57674
AT2G22055	-1.75685
AT2G22600	1.02507
AT2G22810	1.99905
AT2G22880	-2.20744
AT2G23800	-2.10141
AT2G24210	-5.45692
AT2G24310	1.00233
AT2G24450	-3.02091
AT2G24600	-1.03518
AT2G24720	1.30982
AT2G24980	-1.65346
AT2G25470	2.50608
AT2G25600	-1.36832
AT2G26150	-1.36513
AT2G26410	-1.45068
AT2G26450	-2.2502
AT2G26490	-1.51945
AT2G26530	-1.42375
AT2G26695	2.02168
AT2G26820	1.05494
AT2G27220	-2.14228
AT2G27402	3.16077
AT2G27420	1.25045
AT2G27880	-1.96444
AT2G28180	-1.61466
AT2G28400	-1.47907
AT2G28580	1.38566
AT2G28620	1.15972
AT2G28680	-1.19006
AT2G28780	2.13987
AT2G28970	1.03958
AT2G29620	-1.78161
AT2G30670	1.83061
AT2G31083	1.43831
AT2G31425	-1.14868
AT2G31500	-2.43263
AT2G31930	-3.33188
AT2G31980	-1.2035
AT2G32030	-1.12556
AT2G32460	-1.05753
AT2G33175	3.71115
AT2G33380	-1.10993
AT2G33400	1.03111
AT2G33460	-1.71795
AT2G33750	1.10144
AT2G33790	1.19229
AT2G34030	-1.69587
AT2G34540	1.06725
AT2G34810	-1.18645
AT2G34825	1.8035
AT2G34870	-2.66776
AT2G34910	-1.83192
AT2G35070	-2.22118
AT2G35090	-2.2108
AT2G35290	-1.00878
AT2G35890	-1.89309
AT2G36110	-1.24214
AT2G36190	-3.84665
AT2G36200	1.07776
AT2G36270	-1.14817
AT2G36490	-3.14333
AT2G36750	-1.77972
AT2G36770	-1.17542
AT2G36780	-1.18604
AT2G36790	-1.20921
AT2G36792	-1.19669
AT2G36800	-1.48379
AT2G37025	1.00233
AT2G37670	-1.05484
AT2G37770	-1.29927
AT2G37870	-1.54497
AT2G37900	-1.12353
AT2G38100	-1.40809
AT2G38510	1.35105
AT2G39030	-1.67083
AT2G39040	1.36154
AT2G39060	-3.79485
AT2G39530	1.2171
AT2G39650	-1.43475
AT2G39820	-1.29704
AT2G39855	-1.03141
AT2G40000	-1.63174
AT2G40116	-1.26293
AT2G40200	-1.31374
AT2G40990	-1.93809
AT2G41100	-2.1627
AT2G41240	1.25137
AT2G41430	-1.57752
AT2G41640	-1.87547
AT2G41730	-1.07231
AT2G41970	-2.61856
AT2G42060	1.30384
AT2G42110	1.04807
AT2G42830	-1.96029
AT2G42990	-1.78384
AT2G43590	1.30278
AT2G43620	1.87646
AT2G43660	-1.0004
AT2G43865	1.29025
AT2G44080	-1.13038
AT2G44190	1.14018
AT2G44460	-1.85128
AT2G44470	-1.48983
AT2G44560	-1.25866
AT2G44570	1.08369
AT2G44745	-1.40583
AT2G44840	-1.86877
AT2G44930	1.27141
AT2G45570	-2.02305
AT2G45580	-5.19894
AT2G45650	-2.1078
AT2G46400	-1.19707
AT2G46770	-3.67012
AT2G46860	-2.3819
AT2G47030	-4.31779
AT2G47040	-4.50572
AT2G47190	-1.11922
AT2G47270	-1.11806
AT2G47530	-2.52427
AT2G47540	-3.10328
AT2G47770	-2.00757
AT2G48080	1.0353
AT3G01015	1.10793
AT3G01085	-1.18266
AT3G01240	-2.58398
AT3G01260	1.82534
AT3G01270	-4.55829
AT3G01530	-1.55877
AT3G01550	1.00943
AT3G01700	-1.72172
AT3G01710	1.03653
AT3G01840	-1.61712
AT3G01870	1.18669
AT3G02310	-2.5407
AT3G02810	-2.64813
AT3G02840	-1.309
AT3G02850	1.29689
AT3G02970	-1.30006
AT3G03130	1.02173
AT3G03200	1.19661
AT3G03680	1.04761
AT3G04640	-1.74886
AT3G04960	-1.28064
AT3G05140	1.61645
AT3G05327	1.50439
AT3G05330	1.36377
AT3G05400	-1.53208
AT3G05610	-3.17325
AT3G05620	1.2144
AT3G05690	-1.31297
AT3G05727	3.2365
AT3G05730	3.61138
AT3G06490	-1.02516
AT3G06760	-1.12872
AT3G06990	1.13931
AT3G07000	1.00808
AT3G07070	-2.94773
AT3G07350	-1.00849
AT3G07820	-4.25022
AT3G07850	-3.76068
AT3G08900	-1.18567
AT3G09160	-1.07701
AT3G09162	-1.06054
AT3G09510	-1.49204
AT3G09530	-1.63822
AT3G09790	1.08569
AT3G09870	-1.14521
AT3G09925	-3.07567
AT3G10300	-2.0255
AT3G10450	-1.64308
AT3G10600	1.56721
AT3G10710	-2.88251
AT3G10815	-1.2383
AT3G10930	-1.28152
AT3G11385	1.30466
AT3G11480	-2.20534
AT3G11520	1.0737
AT3G11680	-1.51848
AT3G11980	-3.3282
AT3G12000	-2.67106
AT3G12220	1.03717
AT3G12540	-3.26167
AT3G12580	-1.0141
AT3G13080	-1.47073
AT3G13220	-1.12845
AT3G13390	-1.64286
AT3G13400	-4.84155
AT3G13404	1.20322
AT3G13890	-1.60144
AT3G14040	-3.7026
AT3G14190	1.09266
AT3G14380	-1.95817
AT3G14520	-1.68342
AT3G14760	1.42845
AT3G15050	-2.80772
AT3G15400	-1.00172
AT3G15500	-1.95226
AT3G15550	1.03949
AT3G15605	-1.57056
AT3G15670	-1.56164
AT3G16660	1.5495
AT3G16670	3.83349
AT3G16720	-1.05258
AT3G16920	-1.5016
AT3G17060	-2.39126
AT3G17360	1.00137
AT3G17980	-1.5791
AT3G18810	-1.80542
AT3G19020	-1.25978
AT3G19150	-1.08255
AT3G19350	1.40892
AT3G19580	-1.23959
AT3G20150	1.01129
AT3G20520	-1.19093
AT3G20580	-2.55476
AT3G21030	1.046
AT3G21080	1.28207
AT3G21180	-1.75481
AT3G21260	-1.29247
AT3G21460	2.35694
AT3G21720	-1.79812
AT3G22142	1.35314
AT3G22231	1.57707
AT3G22560	-1.44936
AT3G22910	-1.1722
AT3G22937	1.39906
AT3G23110	1.3984
AT3G23120	1.28107
AT3G23240	-2.44235
AT3G23360	1.07097
AT3G23670	1.0616
AT3G23970	2.90782
AT3G24230	1.20306
AT3G24450	-1.12463
AT3G25050	-2.97121
AT3G25170	-1.87154
AT3G25180	-2.19856
AT3G25573	-1.29136
AT3G25620	-1.50318
AT3G26140	-2.19961
AT3G26610	1.50329
AT3G26760	1.06399
AT3G27025	-1.13319
AT3G27416	-1.05531
AT3G27809	-3.32255
AT3G27810	-3.56742
AT3G27920	1.10631
AT3G27940	-1.7125
AT3G27950	1.05043
AT3G28110	-1.09203
AT3G28270	-1.92756
AT3G28360	-1.39822
AT3G28500	-2.38959
AT3G28510	1.84668
AT3G28600	-3.16221
AT3G28740	-1.4327
AT3G28750	-2.9251
AT3G28790	-5.01536
AT3G28810	-2.93494
AT3G28820	-2.89911
AT3G28830	-3.28672
AT3G28899	6.82581
AT3G28917	-2.99752
AT3G28980	-3.60684
AT3G29000	-1.69862
AT3G29076	1.73175
AT3G29110	2.39619
AT3G29440	1.73679
AT3G29470	1.64963
AT3G29633	1.67303
AT3G29635	2.98464
AT3G29636	1.04802
AT3G29639	5.62123
AT3G30187	1.31566
AT3G30213	-1.80606
AT3G30436	1.87425
AT3G30450	1.76655
AT3G30703	2.26462
AT3G30720	-1.46895
AT3G30802	2.62518
AT3G30844	1.17652
AT3G30846	2.78858
AT3G31300	1.00527
AT3G31314	2.93929
AT3G31415	1.01924
AT3G31490	1.1453
AT3G31630	1.79416
AT3G31955	2.4685
AT3G31970	2.49077
AT3G32030	1.54204
AT3G32195	3.86794
AT3G32223	1.46408
AT3G32415	-1.45583
AT3G32917	1.51557
AT3G33189	-1.28899
AT3G33528	2.69585
AT3G42130	1.34534
AT3G42180	1.22766
AT3G42658	-2.74091
AT3G42800	1.66299
AT3G43120	-1.56657
AT3G43205	1.24339
AT3G43315	1.66421
AT3G43722	1.35625
AT3G43730	2.01434
AT3G43860	-2.38158
AT3G44045	2.16137
AT3G44050	1.29776
AT3G44260	-1.9528
AT3G44290	-1.31123
AT3G44390	1.95076
AT3G44630	-1.39194
AT3G44700	1.70958
AT3G44704	1.63291
AT3G44796	1.66944
AT3G44860	-1.55066
AT3G45390	1.30212
AT3G45870	-1.18139
AT3G46230	-1.37092
AT3G46280	1.13256
AT3G46330	1.44365
AT3G46410	1.43041
AT3G46490	2.27619
AT3G46620	-1.1066
AT3G46700	-1.9833
AT3G46760	-1.16267
AT3G46800	2.08225
AT3G46880	1.99298
AT3G47165	1.55602
AT3G47240	-1.39686
AT3G47270	2.02373
AT3G47340	-1.38809
AT3G47350	-1.34421
AT3G48130	2.90978
AT3G48131	2.56139
AT3G48490	1.16177
AT3G48970	-1.14074
AT3G49540	-2.10206
AT3G49570	-1.12347
AT3G49900	1.30623
AT3G49960	-3.6627
AT3G50060	-1.30566
AT3G50130	-1.25941
AT3G50150	-1.54272
AT3G50220	-1.75244
AT3G50490	1.47956
AT3G50800	-2.08607
AT3G50930	-1.30804
AT3G50940	-1.29311
AT3G51325	-3.3475
AT3G51350	1.13924
AT3G51360	1.12101
AT3G51590	-1.67123
AT3G51680	1.5605
AT3G51810	-2.72284
AT3G51930	1.01904
AT3G52130	-1.70465
AT3G52160	-1.63167
AT3G52600	-1.27468
AT3G52970	1.35836
AT3G53300	-5.03972
AT3G54340	-2.772
AT3G54580	-3.76114
AT3G54590	-1.7181
AT3G54730	4.65538
AT3G54800	-1.43145
AT3G54830	1.01083
AT3G54870	-1.14574
AT3G55100	-1.4171
AT3G55660	1.06626
AT3G55870	-2.15321
AT3G55880	-1.02012
AT3G55970	-2.76036
AT3G55980	-1.01334
AT3G56100	1.15838
AT3G56275	-1.37417
AT3G56350	1.78135
AT3G56600	-1.08501
AT3G56710	-1.24651
AT3G56920	-1.69447
AT3G56970	1.04369
AT3G57690	-2.00131
AT3G57930	-1.36484
AT3G58780	-2.09011
AT3G59130	1.23134
AT3G59720	-1.39804
AT3G59765	1.315
AT3G59845	-7.51755
AT3G60140	-2.23419
AT3G60270	1.11212
AT3G60280	-1.89352
AT3G60330	-1.19902
AT3G60570	-1.24876
AT3G60840	1.10239
AT3G60890	-1.27884
AT3G61190	-1.72741
AT3G61330	-1.51156
AT3G61400	1.02605
AT3G61910	-1.63387
AT3G62040	1.18301
AT3G62160	1.53084
AT3G62170	-4.17599
AT3G62180	-1.89615
AT3G62210	1.04969
AT3G62230	-4.36805
AT3G62680	-3.12653
AT3G62710	-3.67402
AT3G62730	-1.38578
AT3G63095	-1.96536
AT4G00080	1.36077
AT4G00320	1.19758
AT4G00350	-1.72763
AT4G00540	1.62848
AT4G00680	-2.111
AT4G00890	1.24041
AT4G00910	1.26985
AT4G01360	-1.19928
AT4G01470	-1.54743
AT4G01970	1.02865
AT4G01980	1.94304
AT4G02250	-1.70702
AT4G02270	-3.74996
AT4G02290	1.04555
AT4G02700	1.22202
AT4G02850	1.20184
AT4G03010	1.07427
AT4G03100	1.20895
AT4G03290	-1.51874
AT4G03450	1.36007
AT4G03460	1.63668
AT4G03510	-1.00218
AT4G03650	3.75554
AT4G04030	3.71903
AT4G04130	-1.32167
AT4G04270	2.61789
AT4G04273	1.34368
AT4G04276	1.36366
AT4G04280	1.9396
AT4G04290	1.24387
AT4G04293	4.45585
AT4G04930	-2.12022
AT4G04990	1.24353
AT4G05087	3.19898
AT4G05190	1.33346
AT4G05520	1.13777
AT4G06726	-1.00302
AT4G06752	2.51789
AT4G07523	2.35815
AT4G07526	2.08158
AT4G07856	2.03049
AT4G07917	2.03159
AT4G07938	1.11544
AT4G07960	-1.12783
AT4G08010	1.71481
AT4G08013	3.94917
AT4G08016	3.31725
AT4G08020	1.36509
AT4G08091	1.14552
AT4G08100	-2.0101
AT4G08112	-1.21733
AT4G08114	-1.0987
AT4G08115	-1.88394
AT4G08138	2.9226
AT4G08300	1.42042
AT4G08400	-2.61888
AT4G08410	-2.36117
AT4G08570	-1.08675
AT4G08602	1.14461
AT4G08670	-2.82341
AT4G08910	1.20003
AT4G09420	1.01557
AT4G09990	-1.4255
AT4G10530	1.20508
AT4G10580	2.72203
AT4G11190	1.23167
AT4G11280	-1.2992
AT4G11460	3.08457
AT4G11890	1.36128
AT4G12490	1.22201
AT4G12545	1.5066
AT4G12550	1.45941
AT4G12960	-3.90071
AT4G13390	-2.34198
AT4G13395	-2.04967
AT4G13455	1.65859
AT4G13600	1.00835
AT4G13800	-1.12111
AT4G13992	1.09092
AT4G14080	-3.20393
AT4G14140	1.46404
AT4G14695	-1.25203
AT4G14940	1.15987
AT4G15300	1.59681
AT4G15393	-1.52315
AT4G15660	-1.31788
AT4G15830	1.08317
AT4G16015	1.12396
AT4G16590	-3.31553
AT4G16730	-1.36753
AT4G16740	-3.18188
AT4G17005	1.5737
AT4G17470	-1.19669
AT4G17490	-1.83035
AT4G17500	-1.45237
AT4G17587	2.82575
AT4G17914	1.40967
AT4G18596	-2.21159
AT4G18960	-1.81977
AT4G19050	1.14736
AT4G19430	-1.42823
AT4G19515	-1.20063
AT4G19520	-1.35455
AT4G20670	-1.58043
AT4G20710	-1.30782
AT4G20830	-1.00989
AT4G21270	1.12362
AT4G21630	-1.44799
AT4G21680	-1.94819
AT4G21820	1.1005
AT4G22080	-1.19469
AT4G22090	-1.02734
AT4G22212	1.37612
AT4G22214	-2.46586
AT4G22485	3.60148
AT4G22490	2.01761
AT4G22505	2.81853
AT4G22510	2.16678
AT4G22513	2.11023
AT4G22517	2.64723
AT4G22520	2.52364
AT4G22545	-1.63245
AT4G23140	1.31039
AT4G23200	1.96982
AT4G23210	1.7308
AT4G23560	-2.40417
AT4G23680	-1.27538
AT4G23880	-1.28165
AT4G24000	-3.56956
AT4G24150	-1.13563
AT4G24180	1.15243
AT4G24230	-1.4061
AT4G24265	1.04702
AT4G24380	-1.29843
AT4G24570	-1.38341
AT4G24640	-1.83058
AT4G25000	-1.50743
AT4G25190	-1.97115
AT4G25220	-2.87244
AT4G25310	1.72293
AT4G25430	1.08881
AT4G25470	-1.45908
AT4G25580	-1.24622
AT4G25760	1.31881
AT4G25790	-2.90551
AT4G25820	-3.69282
AT4G25850	-1.80956
AT4G26010	-2.68545
AT4G26260	-2.00363
AT4G26330	1.1067
AT4G26580	-1.59699
AT4G26660	1.29186
AT4G26770	-1.6908
AT4G26830	1.51713
AT4G27280	-1.26268
AT4G27290	-1.00181
AT4G27360	1.00313
AT4G27400	1.02101
AT4G27435	-1.58113
AT4G27460	-1.24308
AT4G28040	-1.07404
AT4G28085	-1.78
AT4G28780	1.31505
AT4G28790	1.58445
AT4G29020	1.0298
AT4G29180	-1.80233
AT4G29670	-1.49871
AT4G29780	-1.69837
AT4G30140	2.3393
AT4G30320	-1.65655
AT4G31610	-2.10528
AT4G31800	-1.45443
AT4G31940	1.00759
AT4G32480	-1.09217
AT4G32950	1.41963
AT4G33150	-1.00688
AT4G33270	1.13238
AT4G33730	-2.70962
AT4G33790	-1.41344
AT4G33820	1.27259
AT4G33880	-1.25156
AT4G33970	-1.65657
AT4G33980	-1.00766
AT4G34380	-1.42549
AT4G34410	-2.94153
AT4G34580	-1.15158
AT4G34800	1.06022
AT4G34850	-1.03905
AT4G35010	-4.12072
AT4G35810	2.18231
AT4G36010	-1.02922
AT4G36100	2.30851
AT4G36105	1.51824
AT4G36600	-1.31986
AT4G36950	-1.61208
AT4G37160	1.0465
AT4G37370	-1.09797
AT4G37390	1.51669
AT4G37810	1.09678
AT4G38190	-2.43257
AT4G38410	-1.11385
AT4G39250	1.12169
AT4G39480	-2.47366
AT4G39610	-1.89198
AT4G39790	1.0092
AT4G39810	1.28678
AT4G40090	-2.72351
AT5G01330	1.14713
AT5G01420	1.11046
AT5G01910	1.11629
AT5G02020	-1.80541
AT5G02140	1.00023
AT5G02170	-1.00832
AT5G02200	-1.50113
AT5G02760	1.00786
AT5G03090	1.6063
AT5G03170	-1.14355
AT5G03260	1.16814
AT5G03270	1.30318
AT5G03350	2.47788
AT5G03545	-1.34663
AT5G03795	1.06346
AT5G03820	-1.01913
AT5G04180	-1.97514
AT5G04230	1.46352
AT5G04340	-1.75597
AT5G04530	1.13342
AT5G04680	1.1222
AT5G04690	1.20024
AT5G04960	-2.98076
AT5G04970	1.09728
AT5G05390	-2.07837
AT5G05410	-1.29589
AT5G05500	-3.23713
AT5G05600	-1.24306
AT5G06190	-1.18123
AT5G06500	-1.49456
AT5G06630	-3.73197
AT5G06640	-1.34522
AT5G06990	-1.60261
AT5G07000	1.02991
AT5G07080	1.29042
AT5G07410	-3.91807
AT5G07430	-5.53753
AT5G07510	-1.76186
AT5G07530	-5.02956
AT5G07540	-1.65478
AT5G07550	-1.30356
AT5G07560	-1.30611
AT5G08150	1.17557
AT5G09550	-1.77032
AT5G09610	-2.36047
AT5G09970	-1.11274
AT5G10760	1.10149
AT5G11330	-1.42299
AT5G11440	-2.72777
AT5G12000	-3.90119
AT5G12050	1.02682
AT5G12180	-1.58102
AT5G12960	-2.1475
AT5G13150	-1.293
AT5G13205	-1.52521
AT5G13210	-2.4064
AT5G13220	-2.27454
AT5G13330	-1.1133
AT5G13380	-1.75766
AT5G13670	-1.37692
AT5G13990	-1.15894
AT5G14380	-1.37166
AT5G14470	-1.31896
AT5G14760	1.18522
AT5G15110	-1.69609
AT5G15140	-2.91352
AT5G15290	1.17723
AT5G15500	-2.24865
AT5G15630	-1.47545
AT5G15725	1.13862
AT5G15800	-3.25379
AT5G15890	-1.86124
AT5G16080	-1.29105
AT5G16530	1.24697
AT5G16920	-1.30959
AT5G16980	-1.87211
AT5G17260	1.06608
AT5G17350	-1.47163
AT5G17420	-1.07271
AT5G18430	1.79389
AT5G18510	2.74861
AT5G18700	1.09855
AT5G18730	1.03657
AT5G18910	-3.70573
AT5G19790	-3.14799
AT5G19800	-2.72281
AT5G19880	-1.31235
AT5G20240	-1.56934
AT5G20390	-1.49552
AT5G20630	1.17323
AT5G21150	-2.3942
AT5G22200	-2.286
AT5G22410	-3.02652
AT5G22430	-1.04333
AT5G22460	-1.00156
AT5G22490	-2.09021
AT5G22570	1.2949
AT5G22860	-1.58851
AT5G22870	1.55654
AT5G22980	-1.78694
AT5G23030	-1.676
AT5G23810	-1.43784
AT5G23910	1.21099
AT5G23960	-5.18024
AT5G23970	-1.7981
AT5G23980	-3.01934
AT5G24070	1.07245
AT5G24200	1.63502
AT5G24240	3.16292
AT5G24313	-3.03622
AT5G24355	-1.04641
AT5G24420	-1.07693
AT5G24770	-2.20105
AT5G24780	-1.25849
AT5G24860	-1.81957
AT5G24880	-1.97772
AT5G25110	-1.01662
AT5G25180	-1.44449
AT5G25190	-1.13681
AT5G25390	-1.1465
AT5G25970	1.46567
AT5G26080	-2.15115
AT5G26190	1.15286
AT5G26236	1.84746
AT5G26320	-1.06746
AT5G26340	-1.04732
AT5G26590	2.26336
AT5G26700	-2.67078
AT5G26920	-1.09053
AT5G27180	2.1054
AT5G27220	-1.29225
AT5G27420	-1.70881
AT5G27845	5.81947
AT5G27870	-1.97137
AT5G27910	1.24445
AT5G28120	1.49873
AT5G28235	-1.2192
AT5G28237	-1.93928
AT5G28466	1.37249
AT5G28680	-2.5926
AT5G28710	1.99865
AT5G28715	3.55242
AT5G28888	2.11788
AT5G29058	1.84663
AT5G29060	-1.29376
AT5G31873	-2.01848
AT5G32613	-1.33359
AT5G33395	1.63114
AT5G34790	-1.20304
AT5G34795	-1.4885
AT5G34800	-1.98171
AT5G34820	-1.84707
AT5G34825	-1.6455
AT5G35113	1.93681
AT5G35120	1.74132
AT5G35190	-2.37536
AT5G35205	3.51541
AT5G35420	1.32241
AT5G35480	2.30657
AT5G35490	2.03397
AT5G35495	1.85664
AT5G35510	1.69482
AT5G35920	1.9568
AT5G35935	1.52527
AT5G36270	-1.80039
AT5G36710	1.00791
AT5G36775	1.9006
AT5G36870	1.8132
AT5G36930	1.04313
AT5G36937	1.4176
AT5G37180	1.0855
AT5G37300	-1.40223
AT5G37450	1.13609
AT5G37478	-2.7618
AT5G37660	1.27204
AT5G37940	-2.42641
AT5G37950	-1.10092
AT5G37970	-4.17032
AT5G38000	-1.18985
AT5G38383	1.4297
AT5G38705	2.95229
AT5G38930	1.94116
AT5G39400	-1.85225
AT5G39880	-2.71922
AT5G40350	-3.05081
AT5G40420	-1.82097
AT5G40790	-2.14202
AT5G40800	-1.09564
AT5G41300	1.35205
AT5G41730	-1.45276
AT5G41740	-3.20784
AT5G41750	-1.34793
AT5G41830	5.74543
AT5G41905	1.98863
AT5G42180	-1.18818
AT5G42380	-1.84494
AT5G42490	-1.70818
AT5G42720	1.07837
AT5G43230	-2.14129
AT5G43340	-1.32934
AT5G43520	1.63705
AT5G43840	-2.95259
AT5G44005	-1.22777
AT5G44030	-1.0951
AT5G44120	1.68742
AT5G44270	1.79785
AT5G44568	1.87774
AT5G44620	-1.4461
AT5G44630	-3.71488
AT5G45220	1.20794
AT5G45340	-1.44667
AT5G45630	-1.00645
AT5G45880	-3.9677
AT5G45890	-4.67247
AT5G46115	-1.04782
AT5G46140	1.42152
AT5G46610	-1.3395
AT5G46710	-1.49006
AT5G47220	-1.0963
AT5G47230	-1.65426
AT5G47240	-1.10924
AT5G47330	-1.01542
AT5G47380	1.16231
AT5G47450	1.25886
AT5G47500	1.04014
AT5G47980	-1.49044
AT5G47990	-1.17424
AT5G48000	-1.08799
AT5G48010	-1.04491
AT5G48050	1.05339
AT5G48060	1.2913
AT5G48070	1.49803
AT5G48100	-2.0081
AT5G48140	-1.5002
AT5G48310	1.39125
AT5G48490	1.57956
AT5G49080	-2.95612
AT5G49130	-1.33277
AT5G49150	1.0282
AT5G49180	-2.19977
AT5G49270	-2.77545
AT5G49525	-1.01197
AT5G49690	-1.98112
AT5G49770	2.22368
AT5G49780	1.26375
AT5G49920	-1.22348
AT5G50030	-1.48082
AT5G50040	-1.19761
AT5G50080	-1.77
AT5G50260	-1.42373
AT5G50360	-2.15019
AT5G50361	-1.40969
AT5G50830	-2.40107
AT5G51190	-2.31827
AT5G51270	-1.68255
AT5G51600	1.03911
AT5G51850	1.7448
AT5G51950	-2.85601
AT5G52300	-1.6789
AT5G52390	-1.28878
AT5G52400	-2.70121
AT5G52640	-1.07231
AT5G52680	1.05034
AT5G52710	1.15364
AT5G52790	1.85757
AT5G54490	-2.66586
AT5G54690	-1.45461
AT5G55150	-1.39596
AT5G55520	1.10694
AT5G55780	1.23443
AT5G55820	1.04509
AT5G55830	1.01455
AT5G56550	-1.0421
AT5G57190	1.14642
AT5G57340	-1.32764
AT5G57520	-1.61676
AT5G57530	-2.78918
AT5G57540	-3.05581
AT5G57560	-1.90873
AT5G57625	-2.5912
AT5G58010	-3.28602
AT5G58050	-1.45629
AT5G58310	-1.14316
AT5G59090	1.19148
AT5G59120	-3.2312
AT5G59220	-1.47058
AT5G59260	1.66586
AT5G59305	-1.52409
AT5G59310	-5.01837
AT5G59320	-2.89268
AT5G59520	1.38738
AT5G59580	-1.5584
AT5G59670	1.56762
AT5G59680	1.94486
AT5G59810	-3.08355
AT5G59820	-1.87876
AT5G60140	-1.73374
AT5G60150	1.04378
AT5G60490	-1.23
AT5G60615	-1.16562
AT5G60780	2.06862
AT5G60880	1.37795
AT5G60910	-1.57894
AT5G60930	1.04367
AT5G61550	-1.01971
AT5G61600	-1.46652
AT5G61640	-1.02566
AT5G62150	-1.24927
AT5G62310	-2.54956
AT5G62340	1.22052
AT5G62520	-1.06418
AT5G63270	-1.20956
AT5G63350	-1.44429
AT5G63580	-1.25203
AT5G64110	2.14782
AT5G64120	1.09407
AT5G64750	-1.89559
AT5G64870	-1.24
AT5G64910	-1.02451
AT5G65800	1.1901
AT5G66070	-1.44632
AT5G66170	-1.05098
AT5G66210	-2.49965
AT5G66230	1.09099
AT5G66660	-1.45319
AT5G66740	1.23832
AT5G66940	1.0335
AT5G67060	1.07692
AT5G67400	-3.70513
AT5G67411	1.53744
AT5G67550	1.24283

## Sheet: Table S7
Table S7. Differentially expressed genes between nrpe1 and Col-0
Gene ID	log2 Fold Change (nrpe1:Col-0)
AT1G01310	-2.20041
AT1G01460	-1.80112
AT1G01580	1.05298
AT1G01590	-1.58962
AT1G01870	-1.47769
AT1G02070	-1.28864
AT1G02340	-1.18611
AT1G02390	-1.10519
AT1G02470	-1.66612
AT1G02610	-1.27676
AT1G02630	-1.02113
AT1G02670	1.0601
AT1G02710	1.48494
AT1G02730	1.18237
AT1G02790	-6.05047
AT1G02800	1.44829
AT1G03050	-1.93118
AT1G03390	1.01279
AT1G03570	1.7152
AT1G03580	-1.14341
AT1G03687	1.62694
AT1G03780	1.15598
AT1G04110	1.78086
AT1G04425	1.85677
AT1G04580	-2.69789
AT1G04640	1.03534
AT1G04800	1.23761
AT1G05030	-1.04267
AT1G05340	-1.01909
AT1G05440	1.35449
AT1G05450	-1.04158
AT1G05540	1.05973
AT1G05580	-3.11168
AT1G05680	-1.15694
AT1G05700	1.65933
AT1G06660	1.07592
AT1G06830	1.95515
AT1G07430	-1.27022
AT1G07985	-1.5184
AT1G08340	-1.16486
AT1G08630	-1.8749
AT1G09500	-1.45813
AT1G09540	-1.80869
AT1G09610	-1.81089
AT1G10070	-1.86585
AT1G10140	-1.06124
AT1G10220	-1.11339
AT1G10250	2.66872
AT1G10260	-1.02151
AT1G10770	-1.35014
AT1G11030	1.07762
AT1G11210	-1.14025
AT1G11220	1.28996
AT1G11770	-2.42184
AT1G11785	1.31652
AT1G11850	1.04076
AT1G12294	-1.14434
AT1G12935	2.75567
AT1G13270	1.03491
AT1G13470	-1.89976
AT1G13607	1.55748
AT1G13608	2.26974
AT1G13609	1.3241
AT1G13635	-2.89181
AT1G13990	-1.11439
AT1G14420	-2.72506
AT1G14430	1.23828
AT1G14440	1.35388
AT1G14700	1.17603
AT1G15010	-2.08421
AT1G15360	-1.05574
AT1G15550	1.12882
AT1G16330	1.08104
AT1G16630	1.13023
AT1G17020	-1.06458
AT1G17710	-1.63193
AT1G18140	1.40019
AT1G18250	1.19025
AT1G18280	-1.18163
AT1G18300	-1.26562
AT1G18830	2.88433
AT1G18930	2.74021
AT1G19180	-1.39511
AT1G19392	1.91797
AT1G19940	-2.15121
AT1G20060	2.5456
AT1G20130	-3.50598
AT1G20180	-2.25842
AT1G21020	2.16766
AT1G21810	1.07538
AT1G21890	-1.22647
AT1G22065	-1.05369
AT1G22480	-4.05106
AT1G22900	1.22772
AT1G22990	-1.70984
AT1G23050	-1.04471
AT1G23060	-1.1265
AT1G23205	1.30969
AT1G23240	-1.28085
AT1G23570	-1.16945
AT1G23710	-1.16624
AT1G23730	-1.0608
AT1G23790	1.11806
AT1G24260	-1.30431
AT1G24520	-2.51715
AT1G25330	-1.66195
AT1G25560	-1.0009
AT1G26760	1.37492
AT1G26800	-1.28688
AT1G27380	-3.05438
AT1G27730	-1.84039
AT1G27990	1.82569
AT1G28000	2.745
AT1G28010	1.14309
AT1G28370	-1.63869
AT1G28430	-1.37451
AT1G29140	-2.63938
AT1G30220	-1.54998
AT1G30350	-2.90118
AT1G30515	1.07789
AT1G30795	-1.72812
AT1G31690	2.0519
AT1G32350	-2.77134
AT1G32770	-5.04268
AT1G32830	1.32364
AT1G32928	-1.26256
AT1G33102	-1.12905
AT1G33760	-1.26561
AT1G33811	1.01979
AT1G33840	4.54123
AT1G33960	2.68111
AT1G34245	1.368
AT1G34355	1.19933
AT1G35210	-1.24417
AT1G35290	-1.1912
AT1G35310	-2.91729
AT1G35730	3.31006
AT1G36220	1.67975
AT1G36305	1.57395
AT1G36540	1.49567
AT1G36610	1.33822
AT1G36680	1.12065
AT1G36720	2.45716
AT1G40310	1.7452
AT1G41680	1.40619
AT1G42110	1.37388
AT1G42130	1.12721
AT1G42140	1.20099
AT1G42605	2.57205
AT1G43205	2.80608
AT1G43230	2.83941
AT1G43444	1.66293
AT1G43590	-1.65061
AT1G43640	-1.16138
AT1G44110	1.0104
AT1G44224	-1.37855
AT1G44542	-2.96648
AT1G44830	-1.29076
AT1G45165	-1.53099
AT1G46768	-1.0877
AT1G47405	1.77638
AT1G47510	-1.06657
AT1G48070	-1.33249
AT1G48660	1.36205
AT1G48710	-1.09148
AT1G48860	1.06259
AT1G49230	1.02532
AT1G49270	-1.27563
AT1G49870	1.23314
AT1G50040	1.21228
AT1G50750	-1.06266
AT1G51405	1.10418
AT1G51870	1.32249
AT1G52690	-1.89267
AT1G52855	-1.58955
AT1G52880	-1.12269
AT1G52890	-3.39914
AT1G53140	1.10822
AT1G53490	1.32516
AT1G53633	-1.06005
AT1G53690	1.34297
AT1G54095	-1.31544
AT1G54870	-1.25918
AT1G54926	-2.5654
AT1G55560	-4.16114
AT1G55570	-2.6405
AT1G56100	2.46686
AT1G56150	-1.07342
AT1G56360	-1.03128
AT1G56710	1.4216
AT1G57590	-1.13431
AT1G57620	-1.0853
AT1G57750	-3.54641
AT1G58120	-3.00107
AT1G58140	-1.12037
AT1G58590	-1.00309
AT1G58643	1.22825
AT1G59590	-1.06119
AT1G59770	2.60426
AT1G59920	3.53147
AT1G59930	5.58922
AT1G60110	2.17666
AT1G60190	-2.19256
AT1G60450	-1.54478
AT1G60470	-1.15465
AT1G60590	1.10889
AT1G60720	1.06334
AT1G61110	-2.74558
AT1G61120	-2.16969
AT1G61563	-3.87248
AT1G61680	-4.08646
AT1G61800	-1.42451
AT1G61810	-2.92005
AT1G61920	3.42733
AT1G62280	2.00422
AT1G62290	-1.26937
AT1G62360	-1.42191
AT1G62580	1.55189
AT1G63020	1.29958
AT1G63100	1.06719
AT1G63570	1.34757
AT1G63910	-3.29406
AT1G64110	-1.65006
AT1G64240	1.78599
AT1G64590	-1.17632
AT1G65681	1.15682
AT1G65875	-2.80779
AT1G66120	-3.85117
AT1G66210	-1.70733
AT1G66570	-1.6065
AT1G66850	-1.23421
AT1G66960	-3.49709
AT1G67105	2.15608
AT1G67180	1.0169
AT1G67265	-1.03655
AT1G67290	-2.31926
AT1G67365	-1.05872
AT1G67400	1.14579
AT1G67626	1.19662
AT1G67990	-2.05013
AT1G68040	-1.39624
AT1G68200	-2.16917
AT1G68250	-3.22885
AT1G68320	-1.79518
AT1G68800	-1.24971
AT1G68840	-1.17331
AT1G68875	-4.47421
AT1G69320	1.11378
AT1G69490	-1.74392
AT1G69540	-1.19504
AT1G69940	-3.04025
AT1G70080	-1.28991
AT1G70410	1.39249
AT1G70420	-1.20282
AT1G70680	-2.27004
AT1G70720	-1.79535
AT1G70850	-1.04191
AT1G70880	-1.08014
AT1G71160	-1.0611
AT1G71235	1.21869
AT1G71520	-1.32409
AT1G71690	1.16489
AT1G71870	1.37774
AT1G72110	-2.8017
AT1G72240	-1.39421
AT1G72920	-1.64288
AT1G72940	-1.13884
AT1G73140	-1.17344
AT1G73220	-1.57799
AT1G73360	1.05966
AT1G73500	-1.39581
AT1G73540	-1.28141
AT1G73810	-1.28046
AT1G74930	-1.11937
AT1G75020	-1.50006
AT1G75640	1.01431
AT1G75870	-1.07453
AT1G75910	-3.44807
AT1G75920	-1.26972
AT1G75930	-1.85488
AT1G75940	-4.1617
AT1G76370	-2.05358
AT1G76410	-1.27656
AT1G76590	-1.27347
AT1G76600	-1.17227
AT1G76650	-1.27017
AT1G76740	1.09905
AT1G77145	-1.00418
AT1G77530	-1.25658
AT1G77960	-2.68816
AT1G78780	-1.18713
AT1G78950	-1.96012
AT1G79180	-1.16556
AT1G79480	1.30889
AT1G79900	-1.31988
AT1G80130	-1.00444
AT1G80160	-1.64406
AT1G80170	-1.61715
AT1G80370	1.0426
AT1G80840	-1.40826
AT2G01022	1.96626
AT2G01300	-1.06851
AT2G02200	1.48735
AT2G02720	-1.95226
AT2G03020	1.25041
AT2G03080	1.52234
AT2G03250	-1.106
AT2G03280	1.64135
AT2G03740	-1.13459
AT2G03850	-1.59265
AT2G04050	-1.25775
AT2G04066	2.05851
AT2G04070	-1.37091
AT2G04110	-1.52062
AT2G04120	1.35439
AT2G04135	2.30563
AT2G04140	2.81645
AT2G04460	2.80869
AT2G04670	2.979
AT2G04800	-1.32416
AT2G04970	1.30564
AT2G05020	1.03318
AT2G05160	1.06623
AT2G05450	1.04569
AT2G05510	-1.21297
AT2G05850	-2.41691
AT2G05915	-4.19559
AT2G05950	-1.92156
AT2G05995	-1.50666
AT2G06002	-1.73965
AT2G06440	1.08936
AT2G06550	1.26763
AT2G06720	1.4478
AT2G07040	-2.76405
AT2G07560	-2.52555
AT2G07743	1.06569
AT2G07783	1.19327
AT2G09187	5.52038
AT2G09860	1.12665
AT2G10921	1.40986
AT2G10940	1.2764
AT2G10975	1.67343
AT2G11430	1.47186
AT2G12530	-1.38328
AT2G12740	2.61343
AT2G12750	1.52315
AT2G12760	1.3373
AT2G13190	2.81448
AT2G13760	1.63973
AT2G13830	2.24896
AT2G13860	3.45514
AT2G14140	1.52393
AT2G14180	4.18077
AT2G14210	-1.46403
AT2G14247	1.29087
AT2G14580	2.09161
AT2G14650	2.48428
AT2G14960	1.02506
AT2G15029	1.36356
AT2G15030	1.38314
AT2G15040	-4.1508
AT2G15042	-3.66492
AT2G15060	-1.25218
AT2G15145	1.30401
AT2G16005	-1.08089
AT2G16270	1.00663
AT2G16310	1.91869
AT2G16730	-2.31601
AT2G17000	-1.42189
AT2G17055	1.34336
AT2G17690	3.92877
AT2G18050	-1.68425
AT2G18550	-1.59426
AT2G18590	-2.84452
AT2G18600	-1.66306
AT2G19070	-1.59655
AT2G19800	-1.20754
AT2G19850	2.579
AT2G19900	-2.0393
AT2G20080	-1.16513
AT2G20620	2.20891
AT2G20835	1.0825
AT2G20870	-1.01686
AT2G21180	-1.16733
AT2G21187	-1.24483
AT2G21490	-1.46996
AT2G21650	1.62991
AT2G21820	-1.607
AT2G22055	-1.58249
AT2G22810	1.31498
AT2G22880	-1.69787
AT2G23400	-1.88462
AT2G23680	-1.07091
AT2G23800	-1.27168
AT2G24210	-5.17529
AT2G24450	-2.66403
AT2G25470	1.66988
AT2G25600	-1.16584
AT2G26150	-1.79809
AT2G26355	-1.11515
AT2G26450	-2.98399
AT2G26490	-1.44222
AT2G26695	2.06163
AT2G27180	-1.07182
AT2G27220	-1.38704
AT2G27395	1.02971
AT2G27402	2.05262
AT2G27420	1.50252
AT2G28120	-1.05002
AT2G28180	-1.58784
AT2G28315	-1.10728
AT2G28400	-1.9215
AT2G28580	1.42782
AT2G28620	1.13013
AT2G28780	1.29696
AT2G29470	-3.41434
AT2G29490	-1.12803
AT2G30670	1.51381
AT2G30880	1.13195
AT2G30890	1.18374
AT2G31425	-1.4767
AT2G31500	-2.29801
AT2G31865	-1.10431
AT2G31930	-3.44244
AT2G31945	-1.73479
AT2G31980	-1.3822
AT2G33100	-1.34843
AT2G33175	3.76953
AT2G33400	1.01074
AT2G33420	-1.50723
AT2G33750	1.03004
AT2G34030	-1.69112
AT2G34240	1.02176
AT2G34360	-1.02767
AT2G34580	2.00719
AT2G34610	-1.23364
AT2G34870	-2.49772
AT2G35070	-2.04012
AT2G35090	-1.81337
AT2G35950	-1.10314
AT2G36110	-1.12525
AT2G36190	-3.50195
AT2G36220	-1.01898
AT2G36490	-1.97536
AT2G36750	-1.4187
AT2G36780	-1.17021
AT2G36800	-1.02176
AT2G36900	-1.20778
AT2G37740	-1.03439
AT2G37770	-1.0573
AT2G37870	-1.60048
AT2G38530	-3.43245
AT2G38740	-1.09017
AT2G39030	-1.82344
AT2G39060	-4.16071
AT2G39820	-1.44268
AT2G40000	-1.27912
AT2G40116	-1.30192
AT2G40200	-1.61165
AT2G40220	1.69975
AT2G40670	-1.32126
AT2G40990	-1.88557
AT2G41100	-1.27591
AT2G41240	1.68915
AT2G41610	-1.70065
AT2G41640	-1.06044
AT2G42830	-1.71263
AT2G43050	-1.93352
AT2G43620	1.19854
AT2G43660	-1.01257
AT2G43865	1.07117
AT2G43960	1.01939
AT2G44080	-1.02607
AT2G44570	1.13538
AT2G44745	-1.46304
AT2G44840	-1.42107
AT2G44930	1.52697
AT2G45130	-1.38184
AT2G45135	-1.75933
AT2G45210	-1.11899
AT2G45220	-1.10723
AT2G45480	1.08428
AT2G45570	-1.99214
AT2G45580	-4.9706
AT2G45650	-1.71544
AT2G46280	1.36845
AT2G46400	-1.00925
AT2G46670	-1.1488
AT2G46680	-1.15517
AT2G46770	-3.26234
AT2G46790	-1.26856
AT2G46880	-1.39965
AT2G47030	-4.86232
AT2G47040	-4.32333
AT2G47190	-1.44716
AT2G47270	-1.50249
AT2G47770	-1.97238
AT2G47950	-1.39295
AT3G01085	-1.04634
AT3G01230	-1.17618
AT3G01240	-2.08956
AT3G01270	-4.10676
AT3G01530	-1.41422
AT3G01700	-1.34418
AT3G01710	1.09968
AT3G01840	-1.29574
AT3G02100	-1.21605
AT3G02310	-1.04794
AT3G02500	-1.06112
AT3G02750	1.12417
AT3G02810	-2.51993
AT3G02840	-1.3035
AT3G02970	-1.12239
AT3G03130	1.02975
AT3G03530	-1.18364
AT3G03650	-1.1086
AT3G03870	-1.03292
AT3G03910	-1.16143
AT3G04640	-1.20151
AT3G05140	1.05931
AT3G05330	1.13132
AT3G05470	1.01309
AT3G05610	-3.67642
AT3G05727	2.49108
AT3G05730	3.51276
AT3G05980	1.0917
AT3G06490	-1.10875
AT3G06700	1.10202
AT3G07820	-4.48261
AT3G07850	-3.54031
AT3G09530	-1.81574
AT3G09910	-1.05341
AT3G09960	-1.02258
AT3G10185	1.5264
AT3G10300	-1.59874
AT3G10815	-1.29947
AT3G11285	1.17701
AT3G11480	-2.33286
AT3G12000	-2.24383
AT3G12580	-1.15692
AT3G12870	1.06264
AT3G12955	-1.39965
AT3G13370	1.08685
AT3G13390	-2.10798
AT3G13400	-5.13319
AT3G13784	1.1873
AT3G13840	-1.032
AT3G14040	-4.1276
AT3G14190	1.17794
AT3G14380	-1.98325
AT3G14520	-1.59331
AT3G15050	-2.80327
AT3G15310	-2.15451
AT3G15500	-2.1445
AT3G15550	1.06258
AT3G15670	-1.0968
AT3G15800	1.01964
AT3G16660	1.93448
AT3G16670	3.61927
AT3G16770	-1.00227
AT3G16900	-1.02088
AT3G16920	-1.66132
AT3G17060	-2.01156
AT3G17360	1.13479
AT3G17520	-1.35999
AT3G17980	-1.27015
AT3G18660	-1.78368
AT3G18810	-1.85154
AT3G19020	-1.20304
AT3G19050	1.2737
AT3G19580	-1.71838
AT3G20200	1.12805
AT3G20520	-1.52286
AT3G20580	-2.92197
AT3G21030	1.19931
AT3G21040	1.17068
AT3G21260	-1.41074
AT3G21320	-1.31129
AT3G21500	-2.73821
AT3G21660	-1.02921
AT3G21710	-1.16467
AT3G21781	-1.03381
AT3G22142	1.15315
AT3G22160	-1.07184
AT3G22231	1.32248
AT3G22560	-1.31477
AT3G22760	1.07434
AT3G22910	-1.36847
AT3G23240	-2.57836
AT3G23630	-1.01813
AT3G23670	1.15439
AT3G23970	2.75424
AT3G24230	1.04817
AT3G24450	-1.02251
AT3G25050	-2.92346
AT3G25170	-1.8746
AT3G25180	-2.52079
AT3G25240	-1.6108
AT3G25573	-1.07127
AT3G25620	-1.00618
AT3G25826	1.33053
AT3G26110	-1.13648
AT3G26140	-2.2043
AT3G26220	-1.11634
AT3G26805	1.08764
AT3G27025	-1.21491
AT3G27416	-1.02121
AT3G27809	-2.99333
AT3G27810	-3.26083
AT3G27884	-1.1175
AT3G28270	-1.1281
AT3G28291	1.01048
AT3G28360	-2.16861
AT3G28500	-1.15942
AT3G28600	-3.03177
AT3G28740	-1.35941
AT3G28750	-2.56024
AT3G28780	-1.77669
AT3G28790	-4.86128
AT3G28810	-2.9181
AT3G28820	-3.06405
AT3G28830	-2.78162
AT3G28899	7.30577
AT3G28917	-3.90286
AT3G28980	-3.46667
AT3G29000	-1.62837
AT3G29076	1.62952
AT3G29110	2.72043
AT3G29440	2.63807
AT3G29633	2.41473
AT3G29635	2.19232
AT3G29636	1.03593
AT3G29639	3.67522
AT3G29784	1.96843
AT3G30260	-1.07701
AT3G30436	1.17498
AT3G30450	1.63878
AT3G30703	1.62212
AT3G30720	-1.40922
AT3G30802	2.62897
AT3G30830	1.12804
AT3G30846	2.8129
AT3G31312	1.01251
AT3G31367	1.64555
AT3G31415	1.06452
AT3G31530	1.46271
AT3G31630	1.6872
AT3G31955	2.06411
AT3G31970	2.37542
AT3G32030	1.1789
AT3G32195	2.76255
AT3G32223	1.43305
AT3G32373	1.06268
AT3G32415	-1.31379
AT3G32677	1.11731
AT3G32917	1.23902
AT3G33067	1.56409
AT3G33189	-1.4089
AT3G42250	-1.32943
AT3G42313	1.23424
AT3G42658	-3.67607
AT3G42800	1.41142
AT3G42883	1.49531
AT3G43120	-1.28333
AT3G43688	1.04926
AT3G43715	-1.47598
AT3G43860	-2.89775
AT3G44045	3.3733
AT3G44050	1.17815
AT3G44250	-1.07605
AT3G44260	-1.07444
AT3G44290	-1.37278
AT3G44390	2.6982
AT3G44425	1.00853
AT3G44700	1.85605
AT3G44704	1.31971
AT3G44755	-1.01162
AT3G44796	1.79759
AT3G45130	-1.68364
AT3G45390	1.00347
AT3G45730	-1.34871
AT3G46490	2.15036
AT3G46500	-1.14314
AT3G46620	-1.21431
AT3G46700	-2.03609
AT3G46880	1.57678
AT3G47030	1.43651
AT3G47165	2.3949
AT3G47240	-2.13396
AT3G47270	1.96501
AT3G47340	-1.89883
AT3G47350	-1.3475
AT3G48130	2.81844
AT3G48131	2.62738
AT3G48346	-1.92066
AT3G48510	-1.05755
AT3G48850	-1.82984
AT3G49540	-1.96693
AT3G49950	1.44891
AT3G50220	-1.68282
AT3G50490	2.57853
AT3G50800	-1.28267
AT3G51290	1.12574
AT3G51325	-3.09755
AT3G51370	1.27346
AT3G51590	-1.50983
AT3G51680	1.12268
AT3G51810	-1.71693
AT3G52160	-1.1963
AT3G52640	2.78605
AT3G52720	1.09865
AT3G52780	-1.32814
AT3G52820	-1.07291
AT3G52910	1.03514
AT3G53300	-5.03849
AT3G54340	-1.51948
AT3G54700	-1.86876
AT3G54730	2.72379
AT3G54800	-1.54455
AT3G55100	-1.10911
AT3G55240	-1.09997
AT3G55370	1.06375
AT3G55515	-1.7284
AT3G55660	1.04969
AT3G55870	-2.64043
AT3G55880	-1.05671
AT3G55970	-2.2537
AT3G56100	1.11145
AT3G56275	-1.27507
AT3G56710	-1.27502
AT3G56920	-1.11362
AT3G56970	1.94756
AT3G56980	1.70069
AT3G57690	-2.29617
AT3G58780	-2.06247
AT3G59720	-1.29888
AT3G59765	1.72278
AT3G59845	-6.6655
AT3G59930	-1.12082
AT3G60140	-2.51905
AT3G60570	-1.131
AT3G60890	-1.26675
AT3G61190	-1.7325
AT3G61280	-1.4019
AT3G61330	-1.01211
AT3G61890	-1.04281
AT3G61910	-1.21042
AT3G61950	1.15755
AT3G62170	-4.00843
AT3G62180	-1.77307
AT3G62230	-4.29397
AT3G62640	-1.21705
AT3G62710	-3.4874
AT3G62730	-1.77421
AT4G00080	1.0323
AT4G00320	1.28233
AT4G00350	-1.66037
AT4G01390	1.09949
AT4G01470	-1.02633
AT4G01980	1.17474
AT4G02250	-1.93092
AT4G02650	-1.4227
AT4G02700	1.46873
AT4G03010	1.09404
AT4G03100	1.01034
AT4G03290	-1.16724
AT4G03292	1.08678
AT4G03510	-1.19202
AT4G03650	3.74079
AT4G04030	2.11077
AT4G04130	-2.12428
AT4G04293	3.49075
AT4G04410	-2.14919
AT4G05087	2.47828
AT4G06517	3.29297
AT4G06586	1.30233
AT4G06718	1.27354
AT4G06720	3.8598
AT4G06730	1.03506
AT4G06752	2.74428
AT4G07523	3.69682
AT4G07820	-1.49246
AT4G07856	2.28791
AT4G07917	2.17351
AT4G08010	1.04083
AT4G08013	3.33701
AT4G08016	2.62168
AT4G08091	1.0951
AT4G08100	-1.04179
AT4G08102	1.21403
AT4G08105	1.72183
AT4G08138	2.57132
AT4G08345	1.34067
AT4G08405	1.66152
AT4G08570	-1.11307
AT4G08602	3.03308
AT4G08670	-2.90176
AT4G09740	-1.24141
AT4G09760	-1.39443
AT4G09960	-1.03213
AT4G10115	1.24352
AT4G10230	1.58841
AT4G10580	2.6403
AT4G10850	-1.101
AT4G10920	1.2163
AT4G11140	1.11214
AT4G11190	1.18423
AT4G11460	1.32046
AT4G12040	1.00057
AT4G12530	-1.08927
AT4G12960	-4.28742
AT4G13395	-2.22658
AT4G13455	2.56525
AT4G14815	-1.43968
AT4G15300	1.18569
AT4G15393	-2.11568
AT4G15990	-2.03567
AT4G16460	1.0787
AT4G16540	1.59069
AT4G16620	-1.10149
AT4G16730	-1.65256
AT4G16740	-1.869
AT4G17005	2.53754
AT4G17490	-1.2094
AT4G17587	2.33056
AT4G17914	2.01539
AT4G18290	1.0039
AT4G18450	-1.24297
AT4G18596	-2.51884
AT4G18960	-1.19177
AT4G19050	1.13819
AT4G19690	1.06637
AT4G19950	-1.22746
AT4G20970	2.07545
AT4G21680	-2.02961
AT4G21820	1.12766
AT4G21895	-1.04212
AT4G21930	-1.19003
AT4G22485	2.83234
AT4G22490	2.05504
AT4G22505	2.58804
AT4G22510	1.82882
AT4G22513	1.3858
AT4G22517	2.40681
AT4G22520	1.31336
AT4G22545	-1.19388
AT4G23200	1.09379
AT4G23210	1.31454
AT4G23320	-1.03863
AT4G23560	-2.74905
AT4G23680	-1.24714
AT4G23870	-1.10199
AT4G23880	-1.73394
AT4G24000	-3.34698
AT4G24640	-1.94052
AT4G25000	-1.62296
AT4G25470	-1.92355
AT4G25480	-1.46081
AT4G25580	-1.02786
AT4G25760	1.22731
AT4G25850	-1.37903
AT4G26260	-2.3353
AT4G26330	1.05815
AT4G26580	-1.67595
AT4G26660	1.18954
AT4G27410	-1.1929
AT4G27435	-1.55014
AT4G27460	-1.08367
AT4G27652	-1.2977
AT4G27657	-1.30254
AT4G27980	-1.04768
AT4G28040	-1.12361
AT4G29780	-1.19239
AT4G30140	1.86
AT4G30270	-1.27926
AT4G30610	1.03208
AT4G31805	1.48594
AT4G32480	-1.13954
AT4G32950	1.14415
AT4G33150	-1.17008
AT4G33280	1.24487
AT4G33450	-1.16437
AT4G33790	-1.44328
AT4G33970	-1.69964
AT4G34380	-1.15992
AT4G34410	-1.75416
AT4G34970	-1.02748
AT4G35010	-3.34914
AT4G35730	1.04862
AT4G35770	-1.54547
AT4G35810	1.42293
AT4G36100	2.37907
AT4G36350	-1.95391
AT4G36490	-1.40714
AT4G36600	-1.13603
AT4G36700	3.18865
AT4G36950	-1.94719
AT4G37050	-1.06233
AT4G37990	-2.91247
AT4G38190	-1.61738
AT4G39250	1.23685
AT4G39320	-1.08623
AT4G39345	1.45231
AT4G39480	-2.00195
AT4G39610	-1.92578
AT5G01015	1.07243
AT5G01520	-1.15931
AT5G01550	-1.06861
AT5G01910	1.01955
AT5G02020	-2.22449
AT5G02200	-1.18501
AT5G02740	2.38954
AT5G03000	1.33093
AT5G03090	3.06852
AT5G03170	-1.26062
AT5G03350	1.60751
AT5G03545	-1.3064
AT5G04180	-2.04161
AT5G04230	1.57336
AT5G04340	-1.74627
AT5G04690	1.10586
AT5G05390	-2.10208
AT5G05410	-1.4474
AT5G05580	1.06756
AT5G06150	1.00541
AT5G06500	-1.82832
AT5G06760	-1.51541
AT5G06900	-1.14246
AT5G06905	-1.26177
AT5G07410	-4.64619
AT5G07430	-5.3374
AT5G07510	-1.08196
AT5G07530	-4.40262
AT5G07540	-1.99318
AT5G07550	-1.74582
AT5G07560	-1.4351
AT5G08030	-1.02699
AT5G09550	-1.76035
AT5G09610	-1.96426
AT5G09640	-1.63149
AT5G09730	-1.50299
AT5G10625	-1.04556
AT5G10946	-1.19265
AT5G12000	-3.7154
AT5G12020	-1.03162
AT5G12180	-1.64454
AT5G12960	-1.79478
AT5G13205	-1.30169
AT5G13210	-2.34524
AT5G13220	-1.80111
AT5G13380	-1.62123
AT5G14380	-1.66102
AT5G14470	-1.21426
AT5G15110	-1.85828
AT5G15190	-1.25854
AT5G15500	-2.4603
AT5G15630	-1.45495
AT5G15800	-1.19245
AT5G15960	-1.04187
AT5G16080	-1.77311
AT5G16340	-1.1164
AT5G16530	1.09192
AT5G17340	-2.1133
AT5G18340	-1.31042
AT5G18430	1.65174
AT5G18910	-1.45451
AT5G19880	-1.86473
AT5G20240	-1.54018
AT5G20390	-1.52615
AT5G20630	1.66368
AT5G20810	-1.27779
AT5G21120	1.23709
AT5G22490	-1.91254
AT5G22870	1.0802
AT5G22980	-2.25006
AT5G23960	-4.98148
AT5G23980	-3.38324
AT5G24030	-1.14321
AT5G24240	1.86838
AT5G24260	-3.93552
AT5G24355	-1.41426
AT5G24550	-1.44893
AT5G24860	-1.80507
AT5G24915	-1.52392
AT5G25090	1.11884
AT5G25110	-1.33277
AT5G25390	-1.12363
AT5G25490	1.09993
AT5G26236	1.68163
AT5G26270	-1.46612
AT5G26582	1.02125
AT5G26590	3.00621
AT5G26700	-2.8241
AT5G27180	3.3113
AT5G27220	-1.34587
AT5G27345	1.59881
AT5G27420	-1.96587
AT5G27845	4.08022
AT5G27870	-1.76887
AT5G28165	1.12287
AT5G28280	1.05806
AT5G28466	2.31511
AT5G28523	1.41559
AT5G28715	2.97106
AT5G29058	1.17516
AT5G29975	3.76712
AT5G31719	3.52962
AT5G31787	1.44475
AT5G31873	-2.40565
AT5G32107	3.29804
AT5G32143	1.59621
AT5G32197	2.57858
AT5G32228	3.87657
AT5G32306	3.33288
AT5G32312	1.49615
AT5G32511	3.77487
AT5G32515	1.35537
AT5G32624	4.057
AT5G33000	1.49073
AT5G33260	1.07002
AT5G33315	1.42915
AT5G33355	-1.53096
AT5G33395	-1.18463
AT5G34790	-2.26291
AT5G34795	-2.45503
AT5G34800	-2.8357
AT5G34810	-1.97245
AT5G34820	-2.00316
AT5G34825	-2.44388
AT5G34871	-1.30724
AT5G34980	1.17534
AT5G35050	1.7278
AT5G35065	1.07923
AT5G35113	2.27517
AT5G35180	1.02739
AT5G35205	3.4538
AT5G35207	1.18775
AT5G35310	1.05668
AT5G35920	1.38174
AT5G35935	1.3626
AT5G36685	2.38252
AT5G36710	1.11363
AT5G36775	2.46905
AT5G36930	1.07885
AT5G36937	1.28582
AT5G37170	-1.06257
AT5G37476	-1.01005
AT5G37478	-2.6851
AT5G37660	1.16815
AT5G37970	-2.23246
AT5G38386	1.31291
AT5G38705	2.93169
AT5G38930	1.2318
AT5G39230	1.49421
AT5G39400	-1.73201
AT5G39520	-1.32489
AT5G39880	-3.3015
AT5G40350	-2.79382
AT5G40480	-3.34919
AT5G40790	-1.40094
AT5G41740	-2.07701
AT5G41761	-1.34164
AT5G41830	5.15363
AT5G42180	-1.36737
AT5G42380	-1.48616
AT5G42490	-1.31726
AT5G42580	-1.15028
AT5G42590	-1.10281
AT5G42600	-1.06119
AT5G42720	1.05677
AT5G42825	-1.14555
AT5G43840	-3.32689
AT5G44005	-1.24584
AT5G44270	1.46599
AT5G44568	1.18908
AT5G44574	-1.23176
AT5G44630	-2.5487
AT5G45340	-1.00312
AT5G45520	1.03791
AT5G45620	1.36451
AT5G45630	-1.6657
AT5G45700	1.00168
AT5G45880	-4.17549
AT5G45890	-4.4896
AT5G46050	3.52316
AT5G46610	-1.28445
AT5G46710	-1.08523
AT5G47230	-1.80859
AT5G47500	1.2181
AT5G47980	-1.48148
AT5G47990	-1.53456
AT5G48000	-1.32258
AT5G48010	-1.11963
AT5G48050	1.24767
AT5G48060	1.13637
AT5G48100	-1.89035
AT5G48140	-1.6222
AT5G48310	1.3599
AT5G48375	1.14569
AT5G48490	1.01655
AT5G48750	-1.56079
AT5G49010	1.24815
AT5G49150	1.45727
AT5G49180	-2.43647
AT5G49525	-1.07123
AT5G49690	-2.13086
AT5G49700	-1.17143
AT5G49770	1.48592
AT5G49920	-1.31517
AT5G50260	-1.78858
AT5G50360	-1.95202
AT5G50830	-1.95892
AT5G51190	-1.54161
AT5G51500	1.00262
AT5G51850	1.6186
AT5G51950	-2.80149
AT5G52070	1.47254
AT5G52300	-1.86036
AT5G52640	-1.09105
AT5G53870	-1.05518
AT5G54095	-1.19152
AT5G54490	-2.03265
AT5G54690	-1.52722
AT5G55150	-1.50671
AT5G55340	1.14983
AT5G55520	1.12358
AT5G55970	-1.26454
AT5G56120	1.0635
AT5G56550	-1.46828
AT5G56605	2.40869
AT5G57140	1.46052
AT5G57190	1.01013
AT5G57340	-1.29507
AT5G57520	-1.62397
AT5G58050	-1.7826
AT5G58170	-1.50043
AT5G58610	1.16525
AT5G59120	-3.33866
AT5G59220	-1.33618
AT5G59305	-1.42173
AT5G59310	-4.62733
AT5G59320	-2.82963
AT5G59670	2.02761
AT5G59810	-2.75271
AT5G59820	-1.46646
AT5G60140	-1.70222
AT5G60490	-1.45073
AT5G60510	-1.22491
AT5G60680	-1.05305
AT5G60780	1.1557
AT5G60880	1.48464
AT5G62150	-1.48876
AT5G62160	-1.1126
AT5G62730	-1.09781
AT5G63350	-2.05503
AT5G63580	-1.15185
AT5G63870	1.52172
AT5G64110	1.61865
AT5G64540	1.03365
AT5G64750	-1.46154
AT5G65050	1.40405
AT5G65080	-1.0209
AT5G65300	-1.17503
AT5G65340	1.00543
AT5G66170	-1.16094
AT5G66210	-1.42263
AT5G66630	-1.01161
AT5G66660	-1.24482
AT5G66940	1.05441
AT5G67210	-1.28767

## Sheet: Table S8
Table S8. List of the 133 genes commonly differentially expressed among rdd, nrpd1 and nrpe1.
		Note: stress response genes are highlighted in red		Fold change in log2
BinCode	BinName	Gene ID	Description	rdd:Col-0	nrpd1:Col-0	nrpe1:Col-0
30.4.1	signalling.phosphinositides.phosphatidylinositol-4-phosphate 5-kinase	at1g01460	ATPIPK11, PIPK11 | PIPK11; 1-phosphatidylinositol-4-phosphate 5-kinase/ phosphatidylinositol phosphate kinase | chr1:168723-171165 FORWARD	-1.24819	-1.82	-1.8
10.6.3	cell wall.degradation.pectate lyases and polygalacturonases	at1g02790	PGA4 | PGA4 (POLYGALACTURONASE 4); polygalacturonase | chr1:610391-612324 REVERSE	-1.7134	-6.06	-6.05
30.2.99	signalling.receptor kinases.misc	at1g05700	leucine-rich repeat protein kinase, putative | chr1:1709796-1713245 FORWARD	-1.06981	2.13	1.66
35.1	not assigned.no ontology	at1g13635	methyladenine glycosylase family protein | chr1:4674247-4675851 FORWARD	-1.50647	-2.79	-2.89
10.6.3	cell wall.degradation.pectate lyases and polygalacturonases	at1g14420	AT59 | AT59; lyase/ pectate lyase | chr1:4931566-4933515 REVERSE	-2.12946	-2.14	-2.73
10.5.1.1	cell wall.cell wall proteins.AGPs.AGP	at1g20130	hydrolase, acting on ester bonds / lipase/ structural constituent of cell wall | chr1:6977885-6980241 FORWARD	-1.22718	-3.95	-3.51
11.4	lipid metabolism.TAG synthesis	at1g23240	caleosin-related family protein | chr1:8252715-8254625 REVERSE	-1.14729	-1.46	-1.28
27.3.24	RNA.regulation of transcription.MADS box transcription factor family	at1g24260	SEP3, AGL9 | SEP3 (SEPALLATA3); DNA binding / protein binding / transcription factor | chr1:8593642-8596098 REVERSE	-1.46919	-1.68	-1.3
33.99	development.unspecified	at1g24520	BCP1 | BCP1 | chr1:8688629-8689268 FORWARD	-1.99872	-2.56	-2.52
35.1.41	not assigned.no ontology.hydroxyproline rich proteins	at1g30795	hydroxyproline-rich glycoprotein family protein | chr1:10935753-10936348 FORWARD	-1.4184	-2.18	-1.73
27.3.3	RNA.regulation of transcription.AP2/EREBP, APETALA2/Ethylene-responsive element binding protein family	at1g33760	AP2 domain-containing transcription factor, putative | chr1:12237878-12238598 FORWARD	-1.63752	-2.32	-1.27
35.2	not assigned.unknown	at1g34245	FUNCTIONS IN: molecular_function unknown; INVOLVED IN: biological_process unknown; LOCATED IN: endomembrane system; EXPRESSED IN: 13 plant structures; EXPRESSED DURING: 9 growth stages; BEST Arabidopsis thaliana protein match is: EPF1 (EPIDERMAL PATTERNING FACTOR 1) (TAIR:AT2G20875.1); Has 12 Blast hits to 12 proteins in 4 species: Archae - 0; Bacteria - 0; Metazoa - 0; Fungi - 0; Plants - 12; Vi…	-2.45109	1.18	1.37
35.2	not assigned.unknown	at1g35210	unknown protein | chr1:12896652-12897402 REVERSE	-1.2962	-1.64	-1.24
20.2.99	stress.abiotic.unspecified	at1g35310	MLP168 | MLP168 (MLP-LIKE PROTEIN 168) | chr1:12956159-12957090 REVERSE	-1.89514	-2.39	-2.92
35.2	not assigned.unknown	at1g43590	transposable element gene | chr1:16414121-16414627 FORWARD	-4.41339	-2.13	-1.65
35.2	not assigned.unknown	at1g54926	transposable element gene | chr1:20476624-20477773 REVERSE	-1.57978	-1.79	-2.57
26.7	misc.oxidases - copper, flavone etc	at1g55560	sks14 | sks14 (SKU5 Similar 14); copper ion binding / oxidoreductase | chr1:20754321-20756656 REVERSE	-2.12833	-4.66	-4.16
35.2	not assigned.unknown	at1g58120	unknown protein | chr1:21520401-21522457 FORWARD	-1.89139	-2.91	-3
26.16	misc.myrosinases-lectin-jacalin	at1g60110	EXPRESSED IN: cultured cell; CONTAINS InterPro DOMAIN/s: Mannose-binding lectin (InterPro:IPR001229); BEST Arabidopsis thaliana protein match is: jacalin lectin family protein (TAIR:AT1G60130.1); Has 1392 Blast hits to 461 proteins in 29 species: Archae - 0; Bacteria - 0; Metazoa - 0; Fungi - 0; Plants - 1390; Viruses - 0; Other Eukaryotes - 2 (source: NCBI BLink). | chr1:22168502-22170649 FORWARD	-1.25333	3.08	2.18
30.8	signalling.misc	at1g61563	RALFL8 | RALFL8 (ralf-like 8); signal transducer | chr1:22714921-22715448 REVERSE	-1.73725	-3.36	-3.87
16.1.5	secondary metabolism.isoprenoids.terpenoids	at1g61680	TPS14, ATTPS14 | TPS14 (TERPENE SYNTHASE 14); S-linalool synthase | chr1:22772455-22774687 REVERSE	-2.74331	-4.15	-4.09
34.8	transport.metabolite transporters at the envelope membrane	at1g61800	GPT2 | GPT2; antiporter/ glucose-6-phosphate transmembrane transporter | chr1:22824440-22826774 FORWARD	-1.34756	-1.33	-1.42
11.1.8	lipid metabolism.FA synthesis and FA elongation.acyl coa ligase	at1g65875	pseudogene, similar to EST AU070346(S12172) corresponds to a region of the predicted gene.~similar to AMP-binding protein. (X94625), blastp match of 57% identity and 4.5e-137 P-value to GP|6063549|dbj|BAA85409.1||AP000615 EST AU070346(S12172) corresponds to a region of the predicted gene.~similar to AMP-binding protein. (X94625) {Oryza sativa (japonica cultivar-group)} | chr1:24504725-24506342 RE…	-3.08613	-3.19	-2.81
11.1.8	lipid metabolism.FA synthesis and FA elongation.acyl coa ligase	at1g66120	acyl-activating enzyme 11 (AAE11) | chr1:24612620-24614805 FORWARD	-2.4519	-3.68	-3.85
27.3.25	RNA.regulation of transcription.MYB domain transcription factor family	at1g68320	MYB62, AtMYB62, BW62B, BW62C | MYB62 (myb domain protein 62); DNA binding / transcription factor | chr1:25603842-25605096 FORWARD	-1.2417	-1.93	-1.8
27.3.29	RNA.regulation of transcription.TCP transcription factor family	at1g68800	BRC2, TCP12 | TCP12 (TCP DOMAIN PROTEIN 12); transcription factor | chr1:25847066-25848540 REVERSE	-1.06671	-1.32	-1.25
35.2	not assigned.unknown	at1g68875	unknown protein | chr1:25892086-25892798 FORWARD	-1.12539	-4.67	-4.47
33.99	development.unspecified	at1g69320	CLE10 | CLE10 (CLAVATA3/ESR-RELATED 10); protein binding / receptor binding | chr1:26061862-26062514 FORWARD	1.14619	1.08	1.11
33.99	development.unspecified	at1g70680	caleosin-related family protein | chr1:26647220-26648734 FORWARD	-2.16566	-2.48	-2.27
26.18	misc.invertase/pectin methylesterase inhibitor family protein	at1g70720	invertase/pectin methylesterase inhibitor family protein | chr1:26666408-26667204 FORWARD	-1.05353	-2.04	-1.8
34.99	transport.misc	at1g71870	MATE efflux family protein | chr1:27032456-27034895 REVERSE	1.14704	1.63	1.38
30.3	signalling.calcium	at1g76650	CML38 | calcium-binding EF hand family protein | chr1:28766750-28767517 REVERSE	-1.11895	-2.65	-1.27
24.2	Biodegradation of Xenobiotics.lactoylglutathione lyase	at1g80160	lactoylglutathione lyase family protein / glyoxalase I family protein | chr1:30151003-30152190 FORWARD	-1.01242	-1.7	-1.64
10.6.3	cell wall.degradation.pectate lyases and polygalacturonases	at2g02720	pectate lyase family protein | chr2:763011-765027 FORWARD	-1.44763	-2.11	-1.95
29.5.5	protein.degradation.serine protease	at2g05850	scpl38 | scpl38 (serine carboxypeptidase-like 38); serine-type carboxypeptidase | chr2:2242681-2244487 REVERSE	-2.15806	-2.65	-2.42
35.2	not assigned.unknown	at2g05915	unknown protein | chr2:2263816-2264265 FORWARD	-4.78126	-2.81	-4.2
35.2	not assigned.unknown	at2g05950	transposable element gene | chr2:2297816-2298721 FORWARD	-1.65134	-1.59	-1.92
35.1	not assigned.no ontology	at2g05995	other RNA | chr2:2325776-2326876 FORWARD	-2.27147	-1.75	-1.51
32	micro RNA, natural antisense etc	at2g06002	other RNA | chr2:2330776-2331479 FORWARD	-1.80037	-1.69	-1.74
35.2	not assigned.unknown	at2g12530	transposable element gene | chr2:5106678-5106974 REVERSE	-1.41879	-1.22	-1.38
20.1	stress.biotic	at2g15040	AtRLP18 | pseudogene, disease resistance protein-related, low similarity to disease resistance protein Cf-2.1 (Lycopersicon pimpinellifolium) GI:1184075; contains Pfam profile PF00560: Leucine Rich Repeat; blastp match of 38% identity and 4.4e-96 P-value to GP|1184075|gb|AAC15779.1||U42444 Cf-2.1 {Lycopersicon pimpinellifolium} | chr2:6507523-6508565 FORWARD	-2.53829	-2.79	-4.15
20.1.7	stress.biotic.PR-proteins	at2g15042	protein binding | chr2:6510165-6512637 FORWARDmoderately similar to ( 487)AT3G11080disease resistance family protein | chr3:3470487-3473318 FORWARD	-2.53396	-2.52	-3.66
28.1.1.5	DNA.synthesis/chromatin structure.retrotransposon/transposase.CACTA-like transposase	at2g15060	transposable element gene | chr2:6524754-6528513 REVERSE	-1.06847	-1.1	-1.25
10.5	cell wall.cell wall proteins	at2g20870	cell wall protein precursor, putative | chr2:8981988-8982712 REVERSE	-1.3785	-3.38	-1.02
30.8	signalling.misc	at2g22055	RALFL15 | RALFL15 (RALF-LIKE 15); signal transducer | chr2:9379578-9379817 FORWARD	-1.33427	-1.76	-1.58
27.3.23	RNA.regulation of transcription.HSF,Heat-shock transcription factor family	at2g26150	ATHSFA2, HSFA2 | ATHSFA2; DNA binding / transcription factor | chr2:11135682-11137396 FORWARD	-1.65687	-1.37	-1.8
10.8.1	cell wall.pectin*esterases.PME	at2g26450	pectinesterase family protein | chr2:11251120-11253612 FORWARD	-1.69924	-2.25	-2.98
35.2	not assigned.unknown	at2g28580	unknown protein | chr2:12244859-12248450 FORWARD	1.172	1.39	1.43
30.3	signalling.calcium	at2g31500	CPK24 | CPK24; ATP binding / calcium ion binding / calmodulin-dependent protein kinase/ kinase/ protein kinase/ protein serine/threonine kinase | chr2:13413764-13416536 FORWARD	-1.70079	-2.43	-2.3
35.1.41	not assigned.no ontology.hydroxyproline rich proteins	at2g34870	MEE26 | MEE26 (maternal effect embryo arrest 26) | chr2:14710777-14711453 FORWARD	-2.19308	-2.67	-2.5
28.99	DNA.unspecified	at2g36110	3'-5' exonuclease domain-containing protein | chr2:15161702-15162676 FORWARD	-1.10895	-1.24	-1.13
2.2.1.3.2	major CHO metabolism.degradation.sucrose.invertases.cell wall	at2g36190	AtcwINV4 | AtcwINV4 (Arabidopsis thaliana cell wall invertase 4); hydrolase, hydrolyzing O-glycosyl compounds | chr2:15174730-15177870 REVERSE	-2.83136	-3.85	-3.5
33.99	development.unspecified	at2g39060	nodulin MtN3 family protein | chr2:16306688-16308252 REVERSE	-3.44187	-3.79	-4.16
27.3.99	RNA.regulation of transcription.unclassified	at2g40990	zinc ion binding | chr2:17105097-17106773 REVERSE	-1.24063	-1.94	-1.89
33.99	development.unspecified	at2g42830	SHP2, AGL5 | SHP2 (SHATTERPROOF 2); protein binding / transcription factor | chr2:17820255-17824013 FORWARD	-1.3822	-1.96	-1.71
26.3.4	misc.gluco-, galacto- and mannosidases.endoglucanase	at2g44570	AtGH9B12 | AtGH9B12 (Arabidopsis thaliana glycosyl hydrolase 9B12); catalytic/ hydrolase, hydrolyzing O-glycosyl compounds | chr2:18394242-18396268 REVERSE	1.01395	1.08	1.14
26.1	misc.cytochrome P450	at2g45580	CYP76C3 | CYP76C3; electron carrier/ heme binding / iron ion binding / monooxygenase/ oxygen binding | chr2:18782325-18784347 REVERSE	-3.12799	-5.2	-4.97
10.8.1	cell wall.pectin*esterases.PME	at2g47030	VGDH1 | VGDH1; enzyme inhibitor/ pectinesterase | chr2:19324233-19326397 REVERSE	-1.88474	-4.32	-4.86
10.8.1	cell wall.pectin*esterases.PME	at2g47040	VGD1 | VGD1 (VANGUARD1); enzyme inhibitor/ pectinesterase | chr2:19327896-19330197 REVERSE	-1.82895	-4.51	-4.32
35.2	not assigned.unknown	at3g01240	unknown protein | chr3:78376-79037 REVERSE	-1.73809	-2.58	-2.09
10.6.3	cell wall.degradation.pectate lyases and polygalacturonases	at3g01270	pectate lyase family protein | chr3:82685-84897 REVERSE	-1.95745	-4.56	-4.11
27.3.25	RNA.regulation of transcription.MYB domain transcription factor family	at3g01530	AtMYB57 | AtMYB57 (myb domain protein 57); DNA binding / transcription factor | chr3:210119-211804 REVERSE	-1.13073	-1.56	-1.41
33.99	development.unspecified	at3g02310	SEP2, AGL4 | SEP2 (SEPALLATA 2); DNA binding / protein binding / transcription factor | chr3:464279-467074 REVERSE	-1.23942	-2.54	-1.05
30.1	signalling.in sugar and nutrient physiology	at3g02970	EXL6 | EXL6 (EXORDIUM LIKE 6) | chr3:669103-670541 REVERSE	-1.14498	-1.3	-1.12
10.8.1	cell wall.pectin*esterases.PME	at3g05610	pectinesterase family protein | chr3:1625672-1628173 REVERSE	-1.86342	-3.17	-3.68
10.6.3	cell wall.degradation.pectate lyases and polygalacturonases	at3g07820	polygalacturonase 3 (PGA3) / pectinase | chr3:2496440-2498095 REVERSE	-1.79297	-4.25	-4.48
31.4	cell.vesicle transport	at3g09530	ATEXO70H3 | ATEXO70H3 (exocyst subunit EXO70 family protein H3); protein binding | chr3:2926302-2928215 FORWARD	-1.16313	-1.64	-1.82
30.2.24	signalling.receptor kinases.S-locus glycoprotein like	at3g12000	S-locus related protein SLR1, putative (S1) | chr3:3818262-3819620 REVERSE	-1.28091	-2.67	-2.24
30.3	signalling.calcium	at3g15050	IQD10 | IQD10 (IQ-domain 10); calmodulin binding | chr3:5066879-5067960 REVERSE	-1.47427	-2.81	-2.8
33.2	development.late embryogenesis abundant	at3g15670	late embryogenesis abundant protein, putative / LEA protein, putative | chr3:5309886-5310988 REVERSE	1.09164	-1.56	-1.1
10.8.1	cell wall.pectin*esterases.PME	at3g17060	pectinesterase family protein | chr3:5816672-5818498 REVERSE	-1.83793	-2.39	-2.01
35.1.19	not assigned.no ontology.C2 domain-containing protein	at3g17980	C2 domain-containing protein | chr3:6152121-6153434 FORWARD	-1.15475	-1.58	-1.27
11.9.3.3	lipid metabolism.lipid degradation.lysophospholipases.glycerophosphodiester phosphodiesterase	at3g20520	SVL3 | SVL3 (SHV3-LIKE 3); glycerophosphodiester phosphodiesterase/ phosphoric diester hydrolase | chr3:7162828-7165859 FORWARD	-1.25429	-1.19	-1.52
30.8	signalling.misc	at3g25170	RALFL26 | RALFL26 (ralf-like 26); signal transducer | chr3:9165744-9166253 REVERSE	-1.60596	-1.87	-1.87
35.2	not assigned.unknown	at3g27809	unknown protein | chr3:10307417-10308403 REVERSE	-2.19697	-3.32	-2.99
27.3.25	RNA.regulation of transcription.MYB domain transcription factor family	at3g27810	ATMYB21, ATMYB3, MYB21 | ATMYB21 (ARABIDOPSIS THALIANA MYB DOMAIN PROTEIN 21); DNA binding / transcription factor | chr3:10307421-10310308 FORWARD	-2.13091	-3.57	-3.26
35.2	not assigned.unknown	at3g28750	unknown protein | chr3:10791591-10792844 REVERSE	-1.53264	-2.93	-2.56
35.2	not assigned.unknown	at3g28820	unknown protein | chr3:10827647-10829396 FORWARD	-1.96579	-2.9	-3.06
35.2	not assigned.unknown	at3g28899	unknown protein | chr3:10902327-10902515 FORWARD	-1.16123	6.83	7.31
27.3.99	RNA.regulation of transcription.unclassified	at3g28917	MIF2 | MIF2 (MINI ZINC FINGER 2); DNA binding | chr3:10924817-10925640 FORWARD	-1.71817	-3	-3.9
2.1.2	major CHO metabolism.synthesis.starch	at3g30720	QQS | QQS (QUA-QUINE STARCH) | chr3:12349047-12349832 FORWARD	-2.44177	-1.47	-1.41
35.2	not assigned.unknown	at3g33189	transposable element gene | chr3:14028344-14029295 FORWARD	-1.41089	-1.29	-1.41
28.1.1	DNA.synthesis/chromatin structure.retrotransposon/transposase	at3g42658	SADHU3-2 | transposable element gene | chr3:14749400-14750294 REVERSE	-4.75631	-2.74	-3.68
17.2.3	hormone metabolism.auxin.induced-regulated-responsive-activated	at3g43120	auxin-responsive protein-related | chr3:15094083-15095512 FORWARD	-1.26519	-1.57	-1.28
10.6.1	cell wall.degradation.cellulases and beta -1,4-glucanases	at3g43860	AtGH9A4 | AtGH9A4 (Arabidopsis thaliana Glycosyl Hydrolase 9A4); catalytic/ hydrolase, hydrolyzing O-glycosyl compounds | chr3:15706994-15709789 FORWARD	-1.67678	-2.38	-2.9
35.2	not assigned.unknown	at3g47240	transposable element gene | chr3:17393861-17394988 REVERSE	-1.46531	-1.4	-2.13
26.22	misc.short chain dehydrogenase/reductase (SDR)	at3g47350	AtHSD2 | short-chain dehydrogenase/reductase (SDR) family protein | chr3:17446818-17449703 FORWARD	-1.13781	-1.34	-1.35
27.3.99	RNA.regulation of transcription.unclassified	at3g51325	zinc finger (C3HC4-type RING finger) family protein | chr3:19051991-19052694 FORWARD	-1.76265	-3.35	-3.1
33.2	development.late embryogenesis abundant	at3g51810	ATEM1, GEA1, AT3, EM1 | EM1 (LATE EMBRYOGENESIS ABUNDANT 1) | chr3:19214748-19215831 FORWARD	1.04587	-2.72	-1.72
26.1	misc.cytochrome P450	at3g53300	CYP71B31 | CYP71B31; electron carrier/ heme binding / iron ion binding / monooxygenase/ oxygen binding | chr3:19760475-19762357 FORWARD	-3.80409	-5.04	-5.04
33.99	development.unspecified	at3g54340	AP3, ATAP3 | AP3 (APETALA 3); DNA binding / transcription factor | chr3:20119173-20121170 REVERSE	-1.24759	-2.77	-1.52
13.1.6.5.1	amino acid metabolism.synthesis.aromatic aa.tryptophan.anthranilate synthase	at3g55870	anthranilate synthase, alpha subunit, putative | chr3:20730858-20733903 FORWARD	-2.14228	-2.15	-2.64
29.5.11.4.3.2	protein.degradation.ubiquitin.E3.SCF.FBOX	at3g62230	F-box family protein | chr3:23031531-23033128 FORWARD	-2.34067	-4.37	-4.29
10.6.1	cell wall.degradation.cellulases and beta -1,4-glucanases	at3g62710	glycosyl hydrolase family 3 protein | chr3:23197658-23200635 REVERSE	-2.13585	-3.67	-3.49
27.3.25	RNA.regulation of transcription.MYB domain transcription factor family	at4g01980	transposable element gene | chr4:863351-864259 REVERSE	-1.35181	1.94	1.17
30.3	signalling.calcium	at4g03290	calcium-binding protein, putative | chr4:1442634-1443499 FORWARD	-1.43946	-1.52	-1.17
29.5.3	protein.degradation.cysteine protease	at4g04130	transposable element gene | chr4:1977183-1982785 FORWARD	-1.97925	-1.32	-2.12
35.2	not assigned.unknown	at4g04293	transposable element gene | chr4:2076832-2077361 FORWARD	-2.27169	4.46	3.49
35.1	not assigned.no ontology	at4g12960	gamma interferon responsive lysosomal thiol reductase family protein / GILT family protein | chr4:7583272-7584630 FORWARD	-2.28553	-3.9	-4.29
20.2.99	stress.abiotic.unspecified	at4g18596	pollen Ole e 1 allergen and extensin family protein | chr4:10239017-10239851 FORWARD	-2.06268	-2.21	-2.52
10.2.1	cell wall.cellulose synthesis.cellulose synthase	at4g24000	ATCSLG2, CSLG2 | ATCSLG2; cellulose synthase/ transferase/ transferase, transferring glycosyl groups | chr4:12462030-12465625 FORWARD	-1.13031	-3.57	-3.35
26.3.2	misc.gluco-, galacto- and mannosidases.beta-galactosidase	at4g35010	BGAL11 | BGAL11 (beta-galactosidase 11); beta-galactosidase | chr4:16667930-16672092 REVERSE	-1.72916	-4.12	-3.35
26.1	misc.cytochrome P450	at4g39480	CYP96A9 | CYP96A9 (CYTOCHROME P450 96 A9); electron carrier/ heme binding / iron ion binding / monooxygenase/ oxygen binding | chr4:18362258-18364209 FORWARD	-1.60577	-2.47	-2
10.8.1	cell wall.pectin*esterases.PME	at5g07430	pectinesterase family protein | chr5:2352439-2354202 FORWARD	-1.72447	-5.54	-5.34
29.4.1.59	protein.postranslational modification.kinase.receptor like cytoplasmatic kinase IX	at5g12000	kinase | chr5:3873906-3876914 REVERSE	-2.13911	-3.9	-3.72
10.1.30.3	cell wall.precursor synthesis.sugar kinases.glucuronic acid kinase	at5g14470	GHMP kinase-related | chr5:4662803-4664647 REVERSE	-1.03244	-1.32	-1.21
33.99	development.unspecified	at5g15800	SEP1, AGL2 | SEP1 (SEPALLATA1); DNA binding / transcription factor | chr5:5151334-5154154 REVERSE	-1.7382	-3.25	-1.19
33.99	development.unspecified	at5g20240	PI | PI (PISTILLATA); DNA binding / transcription factor | chr5:6829042-6831515 FORWARD	-1.8301	-1.57	-1.54
26.4.1	misc.beta 1,3 glucan hydrolases.glucan endo-1,3-beta-glucosidase	at5g20390	beta-1,3-glucanase, putative | chr5:6892831-6894195 REVERSE	-1.42979	-1.5	-1.53
35.1	not assigned.no ontology	at5g22490	condensation domain-containing protein | chr5:7458943-7461049 REVERSE	-2.0522	-2.09	-1.91
16.1.5	secondary metabolism.isoprenoids.terpenoids	at5g23960	ATTPS21, TPS21 | TPS21 (TERPENE SYNTHASE 21); (-)-E-beta-caryophyllene synthase/ alpha-humulene synthase | chr5:8092969-8095128 FORWARD	-3.71356	-5.18	-4.98
35.2	not assigned.unknown	at5g24860	FPF1 | FPF1 (FLOWERING PROMOTING FACTOR 1) | chr5:8541778-8542449 FORWARD	-1.36135	-1.82	-1.81
20.2.99	stress.abiotic.unspecified	at5g26700	germin-like protein, putative | chr5:9308290-9309625 REVERSE	-1.44798	-2.67	-2.82
28.1.1.5	DNA.synthesis/chromatin structure.retrotransposon/transposase.CACTA-like transposase	at5g33395	transposable element gene | chr5:12664506-12666192 FORWARD	-1.19176	1.63	-1.18
28.1.1.5	DNA.synthesis/chromatin structure.retrotransposon/transposase.CACTA-like transposase	at5g34790	transposable element gene | chr5:12966080-12968155 FORWARD	-1.8169	-1.2	-2.26
35.2	not assigned.unknown	at5g34795	pseudogene, hypothetical protein | chr5:12969406-12970836 FORWARD	-2.31544	-1.49	-2.46
35.2	not assigned.unknown	at5g34800	transposable element gene | chr5:12971144-12973180 FORWARD	-3.10629	-1.98	-2.84
35.2	not assigned.unknown	at5g34820	transposable element gene | chr5:12976650-12977309 REVERSE	-2.6602	-1.85	-2
28.1.1.7	DNA.synthesis/chromatin structure.retrotransposon/transposase.mutator-like transposase	at5g34825	transposable element gene | chr5:12979612-12981477 REVERSE	-2.26842	-1.65	-2.44
28.1.1.3	DNA.synthesis/chromatin structure.retrotransposon/transposase.copia-like retrotransposon	at5g35935	transposable element gene | chr5:14083388-14089891 REVERSE	1.24644	1.53	1.36
35.2	not assigned.unknown	at5g39880	unknown protein | chr5:15970887-15972237 FORWARD	-1.79765	-2.72	-3.3
27.3.25	RNA.regulation of transcription.MYB domain transcription factor family	at5g40350	MYB24, AtMYB24 | MYB24 (myb domain protein 24); DNA binding / transcription factor | chr5:16138544-16141134 REVERSE	-2.14824	-3.05	-2.79
31.1	cell.organisation	at5g42490	kinesin motor family protein | chr5:16988609-16992622 REVERSE	-1.00963	-1.71	-1.32
16.1.5	secondary metabolism.isoprenoids.terpenoids	at5g44630	terpene synthase/cyclase family protein | chr5:18003255-18005616 FORWARD	-1.94432	-3.71	-2.55
26.1	misc.cytochrome P450	at5g45340	CYP707A3 | CYP707A3; (+)-abscisic acid 8'-hydroxylase/ oxygen binding | chr5:18368642-18370991 REVERSE	-1.37146	-1.45	-1
20.2.99	stress.abiotic.unspecified	at5g45880	pollen Ole e 1 allergen and extensin family protein | chr5:18609664-18611166 REVERSE	-1.98751	-3.97	-4.18
29.5.3	protein.degradation.cysteine protease	at5g45890	SAG12 | SAG12 (SENESCENCE-ASSOCIATED GENE 12); cysteine-type peptidase | chr5:18613259-18614930 FORWARD	-3.77326	-4.67	-4.49
10.8.1	cell wall.pectin*esterases.PME	at5g49180	pectinesterase family protein | chr5:19940678-19943007 REVERSE	-1.66259	-2.2	-2.44
35.1	not assigned.no ontology	at5g49920	octicosapeptide/Phox/Bem1p (PB1) domain-containing protein | chr5:20306409-20307943 REVERSE	-1.20009	-1.22	-1.32
29.5.3	protein.degradation.cysteine protease	at5g50260	cysteine proteinase, putative | chr5:20455317-20457029 FORWARD	-1.43014	-1.42	-1.79
11.9.3.3	lipid metabolism.lipid degradation.lysophospholipases.glycerophosphodiester phosphodiesterase	at5g58050	SVL4 | SVL4 (SHV3-LIKE 4); glycerophosphodiester phosphodiesterase/ kinase | chr5:23494249-23497581 REVERSE	-1.23265	-1.46	-1.78
27.3.41	RNA.regulation of transcription.B3 transcription factor family	at5g60140	transcriptional factor B3 family protein | chr5:24214077-24215453 REVERSE	-1.1925	-1.73	-1.7
27.3.3	RNA.regulation of transcription.AP2/EREBP, APETALA2/Ethylene-responsive element binding protein family	at5g64750	ABR1 | ABR1 (ABA REPRESSOR1); DNA binding / transcription factor | chr5:25891506-25893888 FORWARD	-1.47622	-1.9	-1.46

## Sheet: Table S9
Supplementary Table 9: Promoter methylation pattern of all 47 stress response genes with logFC ≥ 2 downregulation in rdd based on Stroud et al. [26]. Upstream regions were analysed using the genome browser of Stroud et al. 2013.
Genes marked in green were analysed in this study; genes marked in red show a similar pattern of methylation changes based on genomewide bisulfite sequencing data in Stroud et al. (Ref. #26), for which screen shots are shown in Supplementary Figure S13.
SEQID	logFC	DESCRIPTION	REGION	DmC in rdd promoter region in Stroud et al 2013	DmC in nrpd1 in Stroud et al 2013	DmC in nrpe1 in Stroud et al 2013	TE in promoter	small RNA target sites in promoter Lee et al 2012 and
AT3G27940 (LBD26)	-4.64308	LBD26 (LOB DOMAIN-CONTAINING PROTEIN 26)	chr3:10373251-10376461 FORWARD	hyper in all contexts at smRNA site	no change	no change	yes (1)	yes (2, beginning of gene and intron)
AT5G38550 (jacalin lectin)	-4.3556	jacalin lectin family protein	chr5:15432781-15435779 REVERSE	hypoCHH and hypoCHG at smRNA target sites	hypoCHH and hypoCHG at smRNA target sites	hypoCHH and hypoCHG at smRNA target sites	yes (4)	yes (2 regions, very low level)
AT3G53300	-3.80409	CYP71B31; electron carrier/ heme binding / iron ion binding / monooxygenase/ oxygen binding	chr3:19760475-19762357 FORWARD	hyperCG	hyperCG	hyperCG	no	no
AT5G45890	-3.77326	SAG12 (SENESCENCE-ASSOCIATED GENE 12); cysteine-type peptidase	chr5:18613259-18614930 FORWARD	no methylation	no methylation	no methylation	yes (1)	no
AT5G23960	-3.71356	TPS21 (TERPENE SYNTHASE 21); (-)-E-beta-caryophyllene synthase/ alpha-humulene synthase	chr5:8092969-8095128 FORWARD	hypoCHH, hyperCHG, hyperCG at smRNA site	hypoCG at smRNA target site	hyperCG at smRNA target site	yes (2)	yes (low level)
AT4G33720 (CAP-PR)	-3.5396	pathogenesis-related protein, putative	chr4:16182752-16183533 FORWARD	hypoCHH and hyperCG at smRNA site (actually in front of 33710)	hypoCG at smRNA target site	no change	no	yes (low level)
AT1G65445	-3.35769	transferase-related	chr1:24315814-24316752 FORWARD	no change	no change	no change	yes (2)	no
AT1G58602 (CC-NBR-LRR)	-3.31015	ATP binding / protein binding	chr1:21746354-21765705 FORWARD	hyper in all contexts at smRNA sites	hypo in all contexts at smRNA target sites	hypoCHH and hypoCHG at smRNA target sites	yes (lots)	yes (2 regions)
AT1G62760	-3.28839	invertase/pectin methylesterase inhibitor family protein	chr1:23237574-23238512 REVERSE	hyper in all contexts at smRNA site upstream	hypoCHH and hypoCHG at smRNA target site upstream	hypo in all contexts at smRNA site upstream	yes (2)	yes (2, beginning of gene and upstream)
AT4G04570 (CRK40)	-3.28248	protein kinase family protein	chr4:2289959-2292391 FORWARD	hypoCHH at smRNA site, hyper in all contexts close to gene	hypo in all contexts at smRNA site	hypo in all contexts at smRNA site	yes (2)	yes
AT5G24210	-3.22151	lipase class 3 family protein	chr5:8217335-8219619 FORWARD	hyper in all contexts close to gene; no obvious change at smRNA site	hypoCHH and hypoCHG at smRNA site	hypoCHH and hypoCHG at smRNA site	yes (4)	yes
AT3G46370 (LRR kinase)	-3.18123	leucine-rich repeat protein kinase, putative	chr3:17051955-17055514 FORWARD	hypo in all contexts at smRNA sites but hyperCHH in between; no methylation for RdDM at CHH CHG, no change at CG	hypoCHH and hypoCHG at smRNA sites, hypoCG at one smRNA site	hypoCHH and hypoCHG at smRNA sites	yes (4)	yes (4 regions)
AT2G45580	-3.12799	CYP76C3; electron carrier/ heme binding / iron ion binding / monooxygenase/ oxygen binding	chr2:18782325-18784347 REVERSE	no methylation	no methylation	no methylation	no	no
AT1G65875	-3.08613	pseudogene, similar to EST AU070346(S12172) corresponds to a region of the predicted gene.~similar to AMP-binding protein. (X94625), blastp match of 57% identity and 4.5e-137 P-value to GP	6063549	hypoCHH and hypoCHG at smRNA target sites, hyper all in between target sites	hypoCHH and hypoCHG in RdDM, no change in CG	hypoCHH and hypoCHG in RdDM, no change in CG	yes (2)	yes (2, beginning of gene and upstream)
AT1G65450	-2.97082	transferase family protein	chr1:24317864-24319064 FORWARD	very low methylation level, no obvious change	very low methylation level, no obvious change	very low methylation level, no obvious change	yes (2)	no
AT2G43290	-2.75861	MSS3 (multicopy suppressors of snf4 deficiency in yeast 3); calcium ion binding	chr2:17991052-17992047 REVERSE	hyper in all contexts at smRNA sites	hypoCHH and hypoCHG in RdDM, no change in CG	hypoCHH and hypoCHG in RdDM, no change in CG	yes (2)	yes (2 regions)
AT1G61680	-2.74331	TPS14 (TERPENE SYNTHASE 14); S-linalool synthase	chr1:22772455-22774687 REVERSE	hyper in all contexts at closer smRNA site; hypo in all contexts and smRNA site furhter upstream and hypoCHG in RdDM	hyperCHH, hypoCHG and hyperCG at closer smRNA site; hypo in all contexts at smRNA site further upstream	hyperCHH, hypoCHG and no CG change at closer smRNA site; hypo in all contexts at smRNA site further upstream	yes (2)	yes (2, one very low level and one further upstream with high levels)
AT5G08250	-2.73675	cytochrome P450 family protein	chr5:2653579-2655732 REVERSE	hyper in all contexts at smRNA site	no change	no change	no	yes
AT1G08940	-2.69703	phosphoglycerate/bisphosphoglycerate mutase family protein	chr1:2877692-2879169 FORWARD	hyperCHH and hyperCG at start of gene	no change	no change	no	no
AT5G39160	-2.577	germin-like protein (GLP2a) (GLP5a)	chr5:15679014-15680002 REVERSE	hyper in all contexts	no change	no change	yes (1)	no
AT1G72416	-2.54935	heat shock protein binding	chr1:27258856-27260291 REVERSE	no change	no change	no change	no	no
AT2G15040	-2.53829	pseudogene, disease resistance protein-related, low similarity to disease resistance protein Cf-2.1 (Lycopersicon pimpinellifolium) GI:1184075; contains Pfam profile PF00560: Leucine Rich Repeat; blastp match of 38% identity and 4.4e-96 P-value to GP	1184075	hypoCHH and hyperCG at smRNA site	hypoCHH and hypoCHG at smRNA site	hypoCHH, hyperCHG and hyperCG at smRNA site	yes (1)	yes (beginning of gene, low level)
AT2G15042	-2.53396	protein binding	chr2:6510165-6512637 FORWARD	hyper in all contexts at smRNA site further upstream; hypoCHH and hyperCG at smRNA site closer to gene	hypoCHH, hyperCHG and hyperCG at smRNA site further upstream	hyper in all contexts at smRNA site further upstream	yes (1)	yes (2 regions)
AT1G66120	-2.4519	acyl-activating enzyme 11 (AAE11)	chr1:24612620-24614805 FORWARD	no methylation	no methylation	no methylation	no	no
AT2G14900	-2.44791	gibberellin-regulated family protein	chr2:6404175-6405330 FORWARD	hypoCHH at both smRNA sites; hyperCHG at site further away from gene	hypoCHH, hypoCHG at both smRNA sites; hypoCG at site further away and hyperCG at site closer to gene	hypoCHH, hypoCHG and hyperCG at closer smRNA site	yes (2)	yes (2 regions)
AT5G39110	-2.44417	germin-like protein, putative	chr5:15657802-15658584 REVERSE	no obvious change	hypoCHH and hypoCHG	hypoCHH and hypoCHG	yes (2)	yes (3 regions, low level)
AT4G21870	-2.41091	26.5 kDa class P-related heat shock protein (HSP26.5-P)	chr4:11603568-11604331 REVERSE	hyperCG	hyperCG	hyperCG	no	no
AT4G34060	-2.40701	DML3 (DEMETER-LIKE PROTEIN 3); DNA N-glycosylase	chr4:16314003-16319426 FORWARD	no methylation	no methylation	no methylation	yes (4)	yes (low level)
AT5G39130	-2.40344	germin-like protein, putative	chr5:15665502-15666444 REVERSE	no obvious change	no change	no change	yes (1)	no
AT5G39190	-2.34433	GER2 (GERMIN-LIKE PROTEIN 2); oxalate oxidase	chr5:15692591-15693581 REVERSE	no obvious change	hypoCHH and hypoCHG	hypoCHH and hypoCHG	yes (3)	yes (2)
AT5G38005	-2.29573	other RNA	chr5:15155067-15156088 FORWARD	hyper in all contexts at smRNA site upstream; hypoCHH, hyperCHG and hypoCG at smRNA site close to gene	hypoCG at smRNA site upstream; hypoCHH, hypoCHG and hyperCG at smRNA site close to gene	hypoCG at smRNA site upstream; hypoCHH and hypoCHG at smRNA site close to gene	yes (5)	yes (2, beginning of gene and upstream)
AT5G35490	-2.23236	unknown protein	chr5:13689817-13690548 FORWARD	hypoCHH and hyperCHG close to gene; no obviouse change otherwise	hypoCHH close to gene; no change otherwise	hypoCHH close to gene; no change otherwise	yes (4)	yes (across and upstream of gene)
AT1G35140	-2.16969	PHI-1 (PHOSPHATE-INDUCED 1)	chr1:12851997-12853128 FORWARD	hyper in all contexts close to gene; hypoCHH at smRNA site closer to gene	hypoCHH, hypoCHG and hyperCG at smRNA site closer to gene; hyper in all contexts at smRNA site further upstream	hypoCHH, hypoCHG and hyperCG at smRNA site closer to gene; hyper in all contexts at smRNA site further upstream	yes (2)	yes (2 regions)
AT5G40350	-2.14824	MYB24 (myb domain protein 24); DNA binding / transcription factor	chr5:16138544-16141134 REVERSE	hyper in all contexts at smRNA site; hyperCG further upstream	hypoCHH and hyperCG at smRNA site; hypoCH further upstream	hypoCHH at smRNA site; hyperCG further upstream	yes	yes
AT3G55870	-2.14228	anthranilate synthase, alpha subunit, putative	chr3:20730858-20733903 FORWARD	hyperCHG; otherwise no change	no change	no change	yes	no
AT5G12000	-2.13911	kinase	chr5:3873906-3876914 REVERSE	no change	no change	no change	no	no
AT3G62710	-2.136			no methylation	no methylation	no methylation	no	no
AT3G27810	-2.13091	ATMYB21 (ARABIDOPSIS THALIANA MYB DOMAIN PROTEIN 21); DNA binding / transcription factor	chr3:10307421-10310308 FORWARD	no methylation	no methylation	no methylation	no	no
AT1G14420	-2.129			no methylation	no methylation	no methylation	no	no
AT1G55560	-2.12833	sks14 (SKU5 Similar 14); copper ion binding / oxidoreductase	chr1:20754321-20756656 REVERSE	no methylation	no methylation	no methylation	no	no
AT3G10010	-2.11033	DML2 (DEMETER-LIKE 2); 4 iron, 4 sulfur cluster binding / catalytic/ endonuclease	chr3:3081814-3088195 REVERSE	no methylation	no methylation	no methylation	yes (1)	no
AT4G07820	-2.08563	pathogenesis-related protein, putative	chr4:4636764-4637450 REVERSE	hypoCHH at both smRNA sites; otherwise no obvious change	hypoCHH at both smRNA sites; hypoCHG and hypoCG at smRNA site closer to gene	hypoCHH at both smRNA sites; hypoCHG and hypoCG at smRNA site closer to gene	yes (3)	yes (2, very low level)
AT4G18596	-2.063			hypoCG; otherwise no change	hyperCG; otherwise no change	hypoCG; otherwise no change	no	no
AT1G13470	-2.06286	unknown protein	chr1:4620228-4621580 REVERSE	hyperCHH, hyperCHG and hypoCG at beginning of gene; otherwise no change	hypoCHH and hypoCHG at beginning of gene; otherwise no change	hypoCHH and hypoCHG at beginning of gene; otherwise no change	no	yes (across the gene)
AT5G39150	-2.06072	germin-like protein, putative	chr5:15669898-15670808 REVERSE	no obvious change	no obvious change	no obvious change	yes (1)	no
AT2G40330	-2.00113	Bet v I allergen family protein	chr2:16844864-16845934 REVERSE	no methylation	no methylation	no methylation	no	no
AT1G24520	-1.99872	BCP1	chr1:8688629-8689268 FORWARD	hypo in all contexts in short region; otherwise no change	hypo in all contexts in short region; otherwise no change	hypo in all contexts in short region; otherwise no change	no	no

## Sheet: Table S10
Table S10. Sequences of PCR primers for bisulphite PCR or RT-qPCR
Bisulphite PCR primers
Gene	Primary PCR	Nested PCR
Chloroplast psaA	ATGATGTTGTTAGAATTTYATATAGG (F) and CATCATTTARCTATCRCAATTCTTT (R)
AT4G33720 (CAP-PR)	Region 1: AGTTGTYGGGATATAATTAGTG (F) and TTRTRAAAACTCRTTCTTATCTC (R) Region 2: GGTATYTGAATATTAATGAAGATG (F) and ATRTTTARTTTTTTTTCCACAAAC (R)	Region 1 (16180144-16180487): TGTATYTATGGTGTTAGTAAAAAGG (F) and AATATTATTAATTATAACTAATTCAAC (R) Region 2 (16182243- 16182703): GGTATYTGAATATTAATGAAGATG (F) and CCACAAACAAAAATTTAATTTAC (R)
AT3G46370 (LRR kinase)	AYTAGAATAATTTTTTTAGTGATG (F) and TCRTCTCTTTTCTTCTATCTC (R)	(17051206-17051624): AGYAGATTTGTTTTTAAAATTTTG (F) and TCAACCCATTRAACTCATAAATTC (R)
AT4G04570 (CRK40)	Region 1: AAAYTYTTTAYTTGAAATGTTTGG (F) and RCAATARCAACTCTTCCACC (R) Region 2: CAAYAAATTGAAAAAAAAGTTTTGTAG (F) and CTTTRTTTATATTTATATARCCTACC (R)	Region 1 (2288454-2288906): YTGATAYYATGTTGGAAATTGAAG (F) and AATTCACRRATCCACAATATAC (R) Region 2 (2289429- 2289907): AAAAGTTTTGTAGAATTTYTAAGAG (F) and CATTTRAAARRTTCCAAAAARAAAAC (R)
AT3G27940 LBD26)	GATGTTGATTTGGAGTTATTG (F) and TCAATTRTRTTTTTCTCCAATTC (R)	(10372881 – 10373174): GTTATTGGYATTGGTGGTATTT (F) and CCAAATRRTCAAACCCACCTC (R)
AT1G58602 (CC-NBR-LRR)	Region 1: TTATTAGTYAGGGGTAAAATGG (F) and AAAACRCAATTCAACATTTTCTC Region 2: TTGGYAGATATATTTTYTT (F) and AATAAAAAATAATAAAAATRACTAACC (R) Region 3: AGATATAAYYAGTGTTTGTAGG (F) and TARARTTCCATRRATCTATTCTCC (R) Region 4: AATYGTTTYTTGAYGGYYAAGGG (F) and ARATARATRTTTCCTCAARATAACC (R) Region 5: TTYGGYTAATGGAGYAAAGAGG (F) and CATRTCAAATRTRACAAAACTCAC (R)	Region 1 (21744102- 21744588): TTTYAYTAAAAGAATTAGAAAAGTG (F) and AAAACRCAATTCAACATTTTCTC (R) Region 2 (21746063- 21746525): TGGTGAAATAGYYYAAAATGTGG (F) and AATAAAAAATAATAAAAATRACTAACC (R) Region 3 (21748132- 21748586): TGTAGGYAGYGTTAGGAGTG (F) and TTRATARTTTRCTTAAARCTTACAAC (R) Region 4 (21748762- 21749183): GGYTTYTAGGGTTTGTYATTGG (F) and TTCATACTCACRRCCTAACCC (R) Region 5 (21753037- 21753489): A…
AT5G38550 (jacalin lectin)	Region 1: TTTTTAAGGYGGYATTGTAAAG (F) and TAAATTTRTTTATACAATATTTCTC (R) Region 2: AAAATYTAYGYTGTYGATGAGATG (F) and ATTCCTTTCGCTCCCAAC (R)	Region 1 (15437033-15437470) : TTTTTAAGGYGGYATTGTAAAG (F) and TCTCAAACAATAAATCAAACTC (R) Region 2 (15435564-15435972): TTTTAAAATAATYGTTTGTTTGTGG (F) and CCAACACAATATTTAAGATCACC (R)
RT-qPCR primers
Accessions	Description	Primers
AT3G18780	Actin2	AGTGGTCGTACAACCGGTATTGT (F) and GATGGCATGAGGAAGAGAGAAAC (R)
AT5G43940	FDH	TTGGACTTGCTGTTGCCGA (F) and TGGCTTGTCGTGATCCTTTGG (R)
AT1G05700	LRR Kinase 1	TGGCTAACGGCAACATGGCG (F) and ACTCAAGCCCTTGTGCTGCATC (R)
AT1G58602	CC-NBS-LRR	TGGAAGAAGAGATTGTCGGAAGGAGG (F) and TCCTGGCTCTGTCTGTGATTGCTG (R)
AT2G15040	ATRLP18 pseudogene	AACAAAGAGACGCAATTCTCG (F) and GAGGCAGCTGGAGCTAAGG (R)
AT3G46370	LRR Kinase 2	TAGCTGTCGATGCTGCGCTAGGATTG (F) and TTTGGCCATGAGCTGATCATCCAGCAG (R)
AT4G04570	CRK40	ACCCGTGGATATATGGCTCCTGAG (F) and CCATGCAAAAGCTGCAAGTCCTTC (R)
AT4G09420	TIR-NBS class	TCAAGAGGGCACTCAAACG (F) and GCTTCCAGGAAAACACAAGC (R)
AT4G33720	CAP-PR	Pair 1: TTCACAACCGAGCACGAGCC (F) and AGCGCAGTCACCTTTACGCTG (R) Pair 2: ATGGAGAGAACATCGCTTGG (F) and CCGAGTTTCTCCACACAACC (R)
AT5G38550	Jacalin lectin	Pair 1: CATCTGATCTCCTAGAGTTCTTGTTGG (F) and GATGTTGTACCAAATCCAAAGTATGGAG (R) Pair 2: GCATATTATCGCCCGATTCC (F) and CAGATGAAAGGGTCTTGTTGC (R)
AT5G39110	germin-like protein	CTTATCGGCTTTGGTCATTTCC (F) and AACACCATTTTTGAGGTCGCC (R)
AT5G24210	lipase class 3 family protein	ACGCAAAGGAAAGAGACAGG (F) and CCAATCACTCACATCACTTGG (R)
AT5G45890	SAG12	TCCTTACAAAGGCGAAGACG (F) and CACCTCCTTCAATTCCAACG (R)
AT4G33710	CAP-PR	TCTCATTCACTCAAACTCACGC (F) and
		CCACATTGTTTTCCAGCACGG (R)
